# Supplementary material for: Gluteus medius muscle activation patterns during gait with Cerebral Palsy (CP): A hierarchical clustering analysis
Source: PLoS One. 2025 Jan 9;20(1):e0309582. doi: 10.1371/journal.pone.0309582 (PMC11717221; doi:10.1371/journal.pone.0309582)
Supplement: S1 Data — (XLSX) [file pone.0309582.s001.xlsx]

## Sheet: Tabelle1
Anonomyzed patients information			EMG features extracted from envelopes of gluteus medius muscle in 10 different gait phases and subphases
IDs of patients	CP type ( Unilateral, Bilateral)	Involved side of body	glumedEnv(Mean):0-100%GC	glumedEnv(Range):0-100%GC	glumedEnv(Min):0-100%GC	glumedEnv(Max):0-100%GC	glumedEnv(Min@):0-100%GC	glumedEnv(Max@):0-100%GC	glumedEnv(Mean):ST	glumedEnv(Range):ST	glumedEnv(Min):ST	glumedEnv(Max):ST	glumedEnv(Min@):ST	glumedEnv(Max@):ST	glumedEnv(Mean):SW	glumedEnv(Range):SW	glumedEnv(Min):SW	glumedEnv(Max):SW	glumedEnv(Min@):SW	glumedEnv(Max@):SW	glumedEnv(Mean):LR	glumedEnv(Range):LR	glumedEnv(Min):LR	glumedEnv(Max):LR	glumedEnv(Min@):LR	glumedEnv(Max@):LR	glumedEnv(Mean):MSt	glumedEnv(Range):MSt	glumedEnv(Min):MSt	glumedEnv(Max):MSt	glumedEnv(Min@):MSt	glumedEnv(Max@):MSt	glumedEnv(Mean):TSt	glumedEnv(Range):TSt	glumedEnv(Min):TSt	glumedEnv(Max):TSt	glumedEnv(Min@):TSt	glumedEnv(Max@):TSt	glumedEnv(Mean):PSw	glumedEnv(Range):PSw	glumedEnv(Min):PSw	glumedEnv(Max):PSw	glumedEnv(Min@):PSw	glumedEnv(Max@):PSw	glumedEnv(Mean):ISw	glumedEnv(Range):ISw	glumedEnv(Min):ISw	glumedEnv(Max):ISw	glumedEnv(Min@):ISw
1	CP Unilateral	Right	101.498	406.584	38.723	445.307	66	4	129.309	405.459	39.848	445.307	38	4	62.43	176.017	38.723	214.74	66	100	398.612	140.691	304.616	445.307	0	4	147.629	266.97	89.989	356.959	18	7	63.027	66.181	39.848	106.029	38	26	59.496	26.85	45.643	72.493	58	48	41.793	6.673	38.723	45.396	66
2	CP Bilateral	Both	101.251	304.6	21.372	325.972	81	3	133.54	279.174	46.798	325.972	52.5	3	52.973	209.468	21.372	230.84	81	100	261.192	149.567	176.405	325.972	5	3	138.453	63.903	115.165	179.068	30	11.5	80.576	39.513	68.497	108.01	44	31	81.159	39.516	60.014	99.53	55.5	54	38.705	41.66	22.162	63.822	73
3	CP Unilateral	Left	101.653	378.098	21.202	399.3	42	5	138.968	378.098	21.202	399.3	42	5	51.321	246.304	23.064	269.368	76	100	335.567	165.395	233.905	399.3	10	5	169.088	66.334	137.662	203.996	29	11	46.12	104.649	21.202	125.851	42	30	31.109	4.15	28.079	32.23	49	54	32.76	7.632	28.748	36.38	72
4	CP Unilateral	Right	101.091	199.156	33.412	232.568	74	6	125.287	186.522	46.046	232.568	46	6	69.746	173.951	33.412	207.363	74	100	218.233	45.385	187.183	232.568	10	6	133.723	61.733	113.035	174.768	20	11	91.992	95.564	46.046	141.61	46	30	56.529	9.008	51.214	60.221	49	53	41.15	15.214	34.899	50.113	71
5	CP Bilateral	Both	100.647	190.048	60.442	250.49	55	5.5	116.905	189.957	60.534	250.49	54.5	5.5	75.171	97.008	60.602	157.611	64	100	216.5	86.447	164.044	250.49	4.5	5.5	107.369	50.177	98.016	148.193	22.5	11.5	94.766	49.209	67.942	117.151	49	35	69.978	10.078	63.718	73.796	60.5	54.5	66.476	13.621	60.602	74.223	64
6	CP Unilateral	Right	101.414	322.803	37.004	359.807	46	3	130.849	322.803	37.004	359.807	46	3	58.339	184.005	39.274	223.279	65	100	272.67	209.512	150.295	359.807	11	3	142.399	13.559	134.089	147.648	29	20	78.986	94.429	37.004	131.433	46	30	46.817	8.282	41.421	49.703	49	54	41.495	5.85	39.274	45.123	65
7	CP Bilateral	Both	100.107	159.195	48.365	207.56	69	8.5	118.737	156.762	50.797	207.56	56.5	8.5	64.949	56.596	50.307	106.904	79.5	100	168.782	92.349	115.21	207.56	0	8.5	132.696	51.004	113.356	164.361	22	24.5	112.55	95.26	69.827	165.087	50	35.5	54.977	14.845	50.797	65.642	56.5	51	58.98	8.089	54.533	62.621	71
8	CP Bilateral	Both	101.117	325.046	27.383	352.429	74	3.5	133.398	319.475	32.955	352.429	60	3.5	51.67	181.749	27.383	209.132	74	100	283.91	152.483	199.946	352.429	6	3.5	125.488	112.73	93.608	206.338	23	12	100.768	105.155	42.885	148.041	48.5	36	37.832	12.014	32.955	44.969	60	51.5	29.765	5.527	27.46	32.987	73.5
9	CP Unilateral	Left	100.014	193.243	38.601	231.844	62	7	144.202	168.612	63.232	231.844	52	7	51.222	84.399	38.601	123	62	100	178.063	153.939	77.905	231.844	0	7	149.917	83.837	120.877	204.714	21	10	151.571	41.855	133.58	175.435	32	39	88.67	77.325	63.232	140.557	52	43	44.921	23.039	38.601	61.64	62
10	CP Bilateral	Both	100.462	196.424	48.828	245.252	54.5	4.5	122.718	182.678	62.575	245.252	39.5	4.5	70.38	101.779	52.076	153.855	80.5	100	204.169	119.298	125.955	245.252	6	4.5	143.119	76.123	109.701	185.825	30	18.5	79.908	46.878	62.575	109.453	39.5	40.5	80.813	16.57	73.978	90.548	54	54	63.542	20.417	55.808	76.225	71.5
11	CP Bilateral	Both	100.806	237.571	59.634	297.205	65.5	4.5	115.3	237.512	59.694	297.205	44	4.5	79.347	119.441	60.545	179.986	77	100	248.229	118.886	178.319	297.205	4.5	4.5	115.455	71.911	94.783	166.694	22.5	10	68.282	34.164	59.694	93.858	44	40	75.819	5.382	72.973	78.355	54.5	56	69.802	18.174	61.606	79.78	68
12	CP Bilateral	Both	100.04	225.504	45.293	270.798	94.5	7.5	127.663	212.841	57.956	270.798	48	7.5	55.972	48.32	45.293	93.613	94.5	100	211.391	155.54	115.258	270.798	0	7.5	150.425	30.211	136.37	166.581	18	13.5	83.86	80.115	57.956	138.072	48	32	61.412	3.924	59.346	63.269	59.5	57.5	63.234	8.762	57.762	66.524	68
13	CP Bilateral	Both	101.391	296.299	22.301	318.601	78.5	3.5	130.077	272.737	45.864	318.601	45	3.5	56.669	220.893	22.301	243.194	78.5	100	267.872	137.901	180.7	318.601	11	3.5	151.561	92.322	93.322	185.644	30	21	66.22	49.296	45.864	95.159	45	40.5	61.732	10.091	55.248	65.339	55	54	40.159	24.202	29.305	53.507	73.5
14	CP Bilateral	Both	100.502	208.881	58.977	267.858	52	5.5	112.768	204.938	62.919	267.858	45	5.5	80.636	92.721	60.68	153.401	78.5	100	217.067	126.43	141.428	267.858	6.5	5.5	99.804	87.492	77.029	164.521	16.5	16.5	81.56	33.279	67.604	100.883	42.5	37.5	73.097	23.233	63.519	86.752	53.5	61.5	77.509	22.412	65.926	88.339	68.5
15	CP Bilateral	Both	100.641	283.945	27.636	311.582	68.5	10	133.23	281.829	29.752	311.582	45.5	10	51.64	135.569	30.38	165.949	89	100	265.379	141.156	170.426	311.582	0	10	155.583	160.51	114.285	274.794	20	12.5	71.75	117.27	29.752	147.022	45.5	31.5	52.193	26.931	37.114	64.045	56	53.5	42.269	5.209	40.14	45.349	66.5
16	CP Bilateral	Both	100.724	205.347	24.271	229.618	67.5	6.5	118.111	198.512	31.106	229.618	54.5	6.5	76.992	159.654	24.271	183.925	67.5	97	209.435	50.119	179.499	229.618	1	6.5	140.56	75.217	112.445	187.662	30.5	12.5	65.968	76.487	33.591	110.078	48.5	32	52.947	31.768	33.816	65.584	55	53.5	30.623	19.021	24.271	43.292	67.5
17	CP Bilateral	Both	100.279	282.227	37.715	319.942	46.5	7.5	120.048	282.227	37.715	319.942	46.5	7.5	62.63	89.137	38.794	127.931	76	100	233.205	188.542	131.399	319.942	0	7.5	126.502	45.312	108.635	153.947	32.5	16.5	68.391	69.782	37.715	107.497	46.5	33.5	49.956	15.257	41.024	56.281	53	61	53.691	32.75	40.18	72.93	68.5
18	CP Bilateral	Both	100.733	263.493	35.26	298.754	64	5.5	126.443	251.527	47.227	298.754	53	5.5	58.963	136.296	35.576	171.873	82	100	238.507	161.464	137.29	298.754	5.5	5.5	131.247	41.727	120.912	162.639	23.5	13	82.642	74.66	50.336	124.996	47.5	32	65.337	16.423	56.395	72.818	60	53.5	52.405	13.737	44.399	58.136	70.5
19	CP Bilateral	Both	100.593	264	32.305	296.305	84.5	7.5	129.071	262.385	33.921	296.305	50	7.5	55.319	118.583	32.305	150.888	84.5	100	254.761	120.579	175.726	296.305	0	7.5	150.413	115.304	103.699	219.003	29.5	13.5	64.206	77.119	37.513	114.633	48.5	33	46.673	31.043	34.321	65.363	51.5	61	59.641	13.519	53.765	67.284	70.5
20	CP Bilateral	Both	100.435	114.563	57.409	171.972	69.5	4	109.999	97.854	74.118	171.972	53.5	4	84.293	90.931	58.639	149.57	80	100	156.819	37.495	134.477	171.972	7.5	4	117.618	50.871	93.91	144.781	32.5	15	82.662	16.48	74.689	91.169	44.5	38.5	82.61	15.763	74.213	89.976	54	55.5	73.708	23.541	62.395	85.937	76
21	CP Bilateral	Both	101.096	300.778	32.384	333.162	65.5	5	121.985	296.664	36.498	333.162	37.5	5	66.352	157.909	35.369	193.278	81.5	100	285.69	120.265	212.897	333.162	7	5	108.864	150.813	52.914	203.728	30.5	13.5	46.732	31.32	36.498	67.819	37.5	49.5	73.367	10.939	66.25	77.189	57.5	54.5	54.357	15.312	49.516	64.827	71.5
22	CP Bilateral	Both	100.342	158	53.742	211.742	57.5	9.5	110.58	154.366	57.376	211.742	54.5	9.5	82.089	83.643	54.379	138.022	69.5	98	175.548	76.119	135.623	211.742	0.5	9.5	123.547	56.102	93.414	149.516	33	15.5	74.863	30.597	58.959	89.555	48	39	62.569	3.116	60.695	63.811	63.5	58	57.233	9.327	54.379	63.705	69.5
23	CP Unilateral	Left	101.049	212.252	23.65	235.902	70	5	141.389	209.702	26.2	235.902	44	5	52.816	202.312	23.65	225.962	70	100	223.095	38.423	197.479	235.902	0	5	180.05	49.239	155.707	204.946	20	10	108.132	158.312	26.2	184.512	44	28	39.797	12.368	31.736	44.105	46	51	27.831	10.764	23.72	34.484	69
24	CP Bilateral	Both	100.042	110.054	59.32	169.374	81	6.5	115.001	99.199	70.175	169.374	53	6.5	74.058	43.693	59.32	103.012	81	81.5	148.94	61.685	107.689	169.374	0	6.5	132.047	45.069	106.365	151.434	32	21	96.645	31.597	77.765	109.361	50	37.5	77.124	17.605	70.458	88.063	53.5	63	73.85	29.868	59.395	89.263	72.5
25	CP Bilateral	Both	100.556	376.623	23.824	400.447	66	5	130.71	372.973	27.474	400.447	45	5	52.272	122.829	24.304	147.133	87	100	296.806	253.531	146.916	400.447	7	5	135.495	106.642	106.192	212.834	26	17.5	49.603	78.029	27.474	105.503	45	32.5	57.709	28.262	42.772	71.034	51	58	65.846	37.7	44.425	82.125	73.5
26	CP Unilateral	Left	100.538	124.163	51.614	175.777	69	5	113.754	111.744	64.033	175.777	57	5	81.197	116.051	51.614	167.665	69	100	164.153	30.798	144.979	175.777	0	5	123.995	31.097	112.485	143.582	22	10	100.003	69.323	74.437	143.76	45	30	67.084	9.323	64.033	73.356	57	51	59.022	15.285	51.614	66.898	69
27	CP Unilateral	Left	101.409	317.837	30.648	348.484	92	4	135.397	310.095	38.389	348.484	44	4	57.38	232.941	30.648	263.588	92	100	285.056	156.188	192.296	348.484	10	4	135.572	52.815	114.708	167.523	17	11	76.64	108.835	38.389	147.223	44	30	68.747	13.648	59.536	73.184	49	53	52.526	20.617	43.965	64.582	70
28	CP Bilateral	Both	100.801	260.564	16.495	277.059	76	5.5	136.541	252.537	24.522	277.059	57.5	5.5	47.611	146.61	16.495	163.106	76	100	244.094	83.762	193.297	277.059	5.5	5.5	168.353	62.98	138.572	201.553	27	11	93.419	88.176	54.371	142.547	45.5	30.5	34.771	24.193	24.522	48.715	57.5	51	27.821	13.875	19.675	33.55	73
29	CP Bilateral	Both	100.121	279.059	31.579	310.638	90.5	5.5	127.084	267.685	42.953	310.638	47.5	5.5	56.838	79.166	31.579	110.745	90.5	100	227.641	195.113	115.525	310.638	0	5.5	136.068	47.251	116.165	163.416	31	15.5	72.65	66.427	42.953	109.38	47.5	32	104.551	47.213	78.073	125.285	55	59	70.921	20.356	61.51	81.866	70
30	CP Bilateral	Both	99.962	115.812	56.543	172.355	70	14.5	103.855	109.246	63.108	172.355	45	14.5	92.98	68.752	59.734	128.486	83.5	71	134.874	75.023	86.506	161.529	0	8	107.577	90.541	74.703	165.244	27	16	82.036	39.119	63.108	102.227	45	36.5	95.251	35.987	77.058	113.046	52	61.5	100.654	41.25	84.409	125.659	70
31	CP Unilateral	Right	99.975	317.731	30.986	348.717	61	7	136.346	316.572	32.145	348.717	50	7	46.75	64.319	30.986	95.305	61	100	262.756	249.067	99.65	348.717	0	7	154.204	113.162	134.093	247.255	22	11	94.088	112.162	32.145	144.306	50	31	36.071	4.652	33.419	38.071	51	55	40.477	18.96	30.986	49.946	61
32	CP Unilateral	Right	100.947	282.726	7.309	290.035	42	5	141.518	282.726	7.309	290.035	42	5	48.39	192.788	22.4	215.188	76	100	255.943	103.596	186.439	290.035	0	5	184.493	69.664	155.318	224.982	27	9	60.87	137.309	7.309	144.618	42	28	115.583	64.688	76.318	141.006	56	51	38.039	34.223	27.405	61.628	71
33	CP Bilateral	Both	100.865	308.663	24.119	332.782	77	4	137.038	277.829	54.953	332.782	30.5	4	43.738	142.78	24.119	166.899	77	100	269.597	151.212	181.571	332.782	6	4	126.577	118.847	55.851	174.698	30	15.5	93.444	68.773	59.683	128.456	32	41.5	78.844	24.224	65.06	89.284	56	58.5	43.454	38.297	26.684	64.981	73.5
34	CP Bilateral	Both	102.129	404.088	29.389	433.477	84.5	3	131.841	393.578	39.898	433.477	41.5	3	61.276	269.261	29.389	298.65	84.5	100	384.374	127.923	305.553	433.477	7.5	3	136.831	162.959	102.424	265.383	22	8.5	55.779	61.45	39.898	101.348	41.5	29.5	50.365	5.835	47.406	53.241	50.5	57.5	51.103	18.931	39.049	57.98	70.5
35	CP Bilateral	Both	101.226	241.611	26.797	268.408	66.5	6	124.656	240.677	27.731	268.408	46	6	65.484	215.99	28.168	244.158	85.5	100	241.366	68.099	200.31	268.408	5.5	6	160.359	64.411	132.605	197.016	24.5	17.5	64.015	115.529	27.731	143.26	46	31	38.892	11.691	31.724	43.415	54.5	55	38.867	17.878	31.713	49.591	64
36	CP Bilateral	Both	100.779	180.147	61.473	241.62	83.5	5	115.272	175.492	66.129	241.62	43	5	77.739	119.648	61.473	181.121	83.5	100	201.265	82.594	159.026	241.62	8	5	115.261	47.127	103.766	150.893	22.5	14	75.739	37.174	66.129	103.303	43	32.5	70.696	5.493	68.776	74.269	59	55.5	71.331	9.74	67.673	77.413	69.5
37	CP Unilateral	Right	102.738	484.512	19.142	503.654	91	3	142.216	463.322	40.332	503.654	41	3	57.38	376.061	19.142	395.203	91	100	388.109	296.36	207.294	503.654	9	3	132.573	68.305	106.266	174.571	27	10	55.37	56.885	40.332	97.217	41	28	51.949	5.076	48.764	53.84	46	50	33.813	21.177	26.773	47.95	69
38	CP Bilateral	Both	99.545	546.799	10.493	557.292	87	7	130.381	528.919	28.372	557.292	18.5	7	37.383	76.703	10.493	87.196	87	84	260.014	510.038	47.254	557.292	0	7	104.241	82.661	64.572	147.233	33.5	19.5	50.614	24.502	38.15	62.652	43.5	40.5	99.558	72.575	56.282	128.857	51.5	60	41.148	32.538	32.533	65.071	76.5
39	CP Bilateral	Both	100.263	341.622	38.976	380.598	80	6.5	131.773	336.326	44.271	380.598	49	6.5	52.21	73.646	38.976	112.622	80	100	299.331	236.16	144.438	380.598	0	6.5	130.21	126.431	105.024	231.454	25	11.5	75.245	67.996	44.271	112.267	49	35.5	52.561	10.293	45.876	56.169	55.5	55.5	46.289	6.388	43.427	49.814	65
40	CP Bilateral	Both	100.442	189.765	50.286	240.05	86.5	12	119.493	182.159	57.892	240.05	59	12	70.156	94.451	50.286	144.737	86.5	84	190.521	85.588	153.096	238.684	0	11.5	147.076	109.849	103.158	213.007	31	14	73.398	35.584	59.608	95.192	46	32	64.175	11.097	57.892	68.988	59	53	67.381	11.702	60.831	72.533	71
41	CP Bilateral	Both	100.212	179.51	35.689	215.199	67.5	12	128.374	178.901	36.298	215.199	58	12	49.802	89.553	38.748	128.301	78	100	171.033	95.615	116.658	212.273	0	11	165.553	33.684	152.688	186.372	27	17.5	120.9	115.133	52.698	167.831	50	35.5	41.195	14.766	36.298	51.064	58	54.5	42.351	6.628	39.416	46.044	69
42	CP Bilateral	Both	100.87	267.058	46.157	313.216	77.5	4	120.846	253.569	59.646	313.216	46	4	71.13	130.445	46.157	176.602	77.5	100	264.637	120.081	193.135	313.216	5	4	111.915	127.289	80.063	207.351	23	10.5	73.473	44.389	59.646	104.036	46	31	79.869	12.48	72.372	84.852	55	55	63.065	20.064	52.433	72.497	73
43	CP Bilateral	Both	100.584	238.751	53.549	292.3	82	6.5	115.599	236.348	55.952	292.3	44.5	6.5	76.713	106.174	53.549	159.723	82	100	245.867	126.656	165.644	292.3	0	6.5	100.441	99.703	79.488	179.192	30.5	12	65.979	22.814	55.952	78.767	44.5	33	88.273	27.876	72.804	100.679	52	58	79.438	38.992	60.721	99.713	71.5
44	CP Bilateral	Both	100.148	146.953	52.486	199.438	72.5	10.5	117.863	143.074	56.364	199.438	62.5	10.5	67.821	53.135	52.486	105.62	72.5	100	164.097	85.938	113.501	199.438	7.5	10.5	137.382	54.629	112.262	166.891	24.5	21.5	99.229	32.192	81.72	113.912	48.5	36.5	67.772	27.068	56.364	83.433	62.5	51.5	59.588	17.989	52.486	70.475	72.5
45	CP Bilateral	Both	100.607	211.031	56.262	267.293	62.5	3	108.23	210.651	56.641	267.293	44.5	3	84.588	99.686	63.236	162.922	88.5	100	175.279	136.991	130.301	267.293	13.5	3	97.068	53.692	79.127	132.819	33	18	64.258	37.086	56.641	93.727	44.5	42.5	92.782	46.374	69.741	116.115	67.5	57.5	69.436	9.051	64.327	73.378	78
46	CP Bilateral	Both	100.557	261.216	20.243	281.459	80	8.5	138.26	245.231	36.227	281.459	55	8.5	47.594	146.888	20.243	167.13	80	100	230.428	131.421	150.038	281.459	0	8.5	178.239	106.465	151.798	258.264	27	10.5	87.074	110.217	42.191	152.407	46	31	40.639	11.827	36.227	48.054	55	54.5	33.763	17.877	24.757	42.634	72
47	CP Bilateral	Both	101.507	338.409	24.575	362.985	75	4	133.06	331.993	30.991	362.985	45	4	58.02	225.486	24.575	250.062	75	100	324.645	90.72	272.264	362.985	0	4	154.786	143.386	117.596	260.981	20.5	10	57.087	101.425	30.991	132.416	45	30.5	38.501	4.778	35.413	40.191	53.5	55	33.959	9.392	27.69	37.081	72
48	CP Unilateral	Right	100.278	172.175	66.741	238.916	66	5	117.57	171.242	67.674	238.916	46	5	75.987	58.256	66.741	124.997	66	100	194.508	104.053	134.863	238.916	0	5	117.384	40.908	106.41	147.318	29	12	88.102	38.057	67.674	105.731	46	30	82.16	26.112	68.575	94.688	58	52	67.608	1.676	66.741	68.417	66
49	CP Bilateral	Both	100.148	141.839	67.67	209.509	96	7.5	112.008	131.964	77.545	209.509	42.5	7.5	80.667	44.424	67.67	112.094	96	100	173.765	90.477	119.032	209.509	0	7.5	107.176	49.023	88.728	137.752	31	13	84.717	16.856	77.545	94.401	42.5	41	95.491	10.244	90.224	100.468	55.5	57	78.92	16.855	72.303	89.157	69.5
50	CP Bilateral	Both	100.688	205.262	45.897	251.159	87	7.5	116.357	191.068	60.091	251.159	48	7.5	79.553	150.92	45.897	196.817	87	100	211.862	101.519	149.641	251.159	0	7.5	113.367	113.739	86.061	199.8	19	11	77.802	48.982	60.091	109.073	48	31.5	81.842	32.699	66.597	99.296	51.5	57	76.217	50.383	55.615	105.998	69
51	CP Bilateral	Both	100.093	134.075	60.999	195.075	73.5	7	112.977	120.335	74.74	195.075	45.5	7	80.506	77.236	60.999	138.235	73.5	61	160.749	87.742	107.332	195.075	0	7	109.582	76.802	91.707	168.509	29.5	10	86.003	19.915	74.74	94.655	45.5	44.5	126.944	67.101	87.322	154.423	51	58	87.651	77.007	61.228	138.235	73
52	CP Bilateral	Both	100.451	216.927	49.36	266.287	68.5	6	108.81	213.692	52.595	266.287	63.5	6	77.264	118.536	51.811	170.347	82.5	100	170.929	156.799	109.488	266.287	5.5	6	118.952	40.254	90.823	131.078	37	24	64.952	29.724	54.733	84.457	44.5	38	62.084	22.641	52.595	75.237	63.5	57.5	54.839	5.588	52.107	57.695	82
53	CP Bilateral	Both	100.872	330.173	21.25	351.423	83.5	5.5	133.324	319.576	31.848	351.423	42	5.5	52.109	154.793	21.25	176.043	83.5	100	297.566	141.505	209.918	351.423	0	5.5	149.059	142.448	93.369	235.817	27.5	11.5	53.929	59.326	31.848	91.174	42	31	68.929	31.499	49.069	80.569	55	56	48.774	31.069	32.737	63.806	73
54	CP Unilateral	Right	100.997	304.077	44.042	348.119	45	5	127.413	304.077	44.042	348.119	45	5	63.889	152.335	45.324	197.659	78	100	295.58	134.104	214.015	348.119	0	5	112.942	132.009	80.065	212.074	30	12	50.865	29.675	44.042	73.717	45	31	90.892	47.767	59.681	107.447	49	55	63.53	31.209	51.426	82.635	72
55	CP Unilateral	Right	101.823	384.971	27.402	412.373	66	4	127.868	365.519	46.854	412.373	43	4	66.692	260.096	27.402	287.498	66	100	334.568	225.939	186.434	412.373	10	4	93.592	69.457	72.988	142.445	15	11	64.648	38.594	46.854	85.448	43	30	83.11	22.155	69.557	91.712	57	53	35.107	32.656	27.402	60.058	66
56	CP Unilateral	Left	101.319	392.476	23.346	415.822	79	4	141.167	376.728	39.094	415.822	40	4	45.343	213.445	23.346	236.791	79	100	328.404	203.791	212.031	415.822	10	4	139.39	61.71	118.743	180.453	28	11	64.119	73.859	39.094	112.954	40	29	85.95	63.858	45.775	109.633	58	49	31.809	11.855	28.114	39.968	72
57	CP Unilateral	Right	100.324	271.512	39.642	311.153	95	5	130.257	259.812	51.341	311.153	43	5	56.519	79.004	39.642	118.645	95	100	255.295	159.119	152.034	311.153	0	5	126.745	79.04	110.762	189.802	20	11	76.243	59.964	51.341	111.305	43	29	106.43	59.321	72.016	131.337	59	51	55.584	13.31	52.755	66.065	66
58	CP Bilateral	Both	101.405	347.126	25.343	372.47	84	4	123.312	327.792	44.678	372.47	40.5	4	66.185	217.566	25.343	242.909	84	100	277.74	242.202	130.267	372.47	12	4	85.314	48.052	63.452	111.504	31	13	54.368	26.681	44.678	71.359	40.5	50.5	128.435	65.496	83.781	149.278	51.5	58.5	70.434	97.361	30.937	128.298	74
59	CP Bilateral	Both	100.941	262.404	24.027	286.431	83.5	6	131.966	242.851	43.58	286.431	53.5	6	54.485	201.685	24.027	225.712	83.5	100	229.059	120.896	165.536	286.431	6	6	144.466	89.891	109.78	199.671	23	12	89.223	105.547	44.159	149.706	48	32.5	73.327	37.565	49.908	87.474	60	54.5	32.981	12.973	29.087	42.06	69
60	CP Unilateral	Left	101.077	211.085	42.065	253.15	79	3	122.601	198.327	54.823	253.15	46	3	66.859	149.14	42.065	191.205	79	100	203.653	124.133	129.017	253.15	14	3	115.486	18.228	105.48	123.708	30	15	78.269	46.045	55.48	101.525	45	31	95.292	78.242	54.823	133.065	46	55	54.427	22.753	47.161	69.914	74
61	CP Bilateral	Both	100.53	444.368	20.126	464.494	83.5	5	137.407	429.351	35.143	464.494	37	5	47.825	162.059	20.126	182.185	83.5	59.5	350.311	293.098	171.396	464.494	5.5	5	94.636	140.487	59.332	199.82	30	11	43.263	37.834	35.143	72.977	37	50	189.733	140.225	100.249	240.474	51	56.5	78.863	141.828	40.357	182.185	72
62	CP Bilateral	Both	101.163	309.965	20.824	330.788	66.5	7	129.343	302.178	28.611	330.788	46	7	58.293	200.302	24.321	224.624	88	100	289.169	108.288	222.5	330.788	0	7	129.095	160.289	84.533	244.822	19.5	11.5	73.29	115.938	28.611	144.548	46	31.5	54.712	18.792	43.677	62.469	51.5	58	41.872	21.796	34.415	56.21	70
63	CP Bilateral	Both	100.996	234.293	54.969	289.262	85.5	4	119.036	230.855	58.407	289.262	44.5	4	73.484	139.564	54.969	194.533	85.5	100	246.273	102.766	186.496	289.262	10	4	118.227	74.092	97.08	171.172	20	11	76.524	58.222	58.407	116.629	44.5	30.5	67.963	6.732	63.697	70.429	55.5	57	69.124	19.754	59.18	78.934	67
64	CP Bilateral	Both	100.057	94.505	64.184	158.688	65	17	107.179	94.505	64.184	158.688	65	17	79.284	44.439	69.387	113.827	88	100	129.515	55.856	95.948	151.804	0.5	14.5	130.667	36.18	111.486	147.666	37	26	91.789	34.191	79.315	113.505	47.5	39.5	81.011	29.082	64.184	93.266	65	52	77.407	8.06	72.326	80.386	82.5
65	CP Bilateral	Both	100.308	205.821	45.502	251.324	93.5	2.5	115.33	186.752	64.572	251.324	69.5	2.5	65.531	73.062	45.502	118.565	93.5	100	168.328	154.468	96.856	251.324	8	2.5	120.384	108.542	72.97	181.512	35.5	21	73.154	15.873	65.521	81.394	44	50	83.35	47.719	64.572	112.291	69.5	53	59.319	17.341	52.276	69.617	76.5
66	CP Unilateral	Left	101.771	374.714	18.585	393.299	72	4	141.148	362.377	30.922	393.299	48	4	50.759	268.593	18.585	287.178	72	100	333.738	145.766	247.533	393.299	10	4	138.053	118.386	105.963	224.349	22	11	77.455	105.71	30.922	136.632	48	30	34.962	8.184	31.088	39.271	49	56	29.635	20.919	18.899	39.818	71
67	CP Unilateral	Left	100.544	217.989	54.849	272.838	44	6	119.713	217.989	54.849	272.838	44	6	76.689	99.334	63.24	162.575	81	100	226.074	120.811	152.027	272.838	0	6	135.559	163.907	99.032	262.939	18	7	72.419	47.452	54.849	102.301	44	27	111.178	50.019	78.162	128.181	48	53	74.66	36.556	67.267	103.823	65
68	CP Bilateral	Both	101.333	264.652	27.521	292.173	65	4	118.752	260.855	31.318	292.173	46.5	4	77.727	213.972	28.472	242.444	83	100	265.825	74.591	217.582	292.173	4.5	4	138.182	138.246	99.754	238.001	25	9.5	54.47	67.465	31.318	98.784	46.5	30	57.165	32.684	41.109	73.793	51	57	68.058	30.144	51.107	81.251	69
69	CP Unilateral	Right	101.035	211.978	32.997	244.975	72	4	122.4	179.983	64.992	244.975	43	4	75.491	180.978	32.997	213.975	72	100	219.58	75.498	169.477	244.975	10	4	123.318	37.272	116.08	153.352	27	11	84.715	48.724	64.992	113.716	43	28	78.006	24.271	65.682	89.953	45	53	59.665	53.698	34.3	87.998	70
70	CP Bilateral	Both	100.313	421	11.309	432.308	72	5	143.428	407.127	25.181	432.308	60.5	5	29.902	96.204	11.664	107.868	84	100	288.068	331.683	100.626	432.308	7	5	160.363	286.311	68.464	354.775	16.5	21	89.294	120.76	34.163	154.923	47	31.5	70.109	96.044	25.181	121.226	60.5	54.5	29.398	15.369	21.472	36.841	73
71	CP Bilateral	Both	99.927	266.438	32.045	298.483	84	10	131.924	258.882	39.601	298.483	60.5	10	41.393	58.027	32.045	90.072	84	100	214.422	204.046	94.436	298.483	0	10	177.322	65.951	141.931	207.882	32.5	16	83.193	78.892	55.94	134.832	46.5	33.5	46.763	26.088	39.601	65.689	60.5	51	40.41	9.047	35.117	44.164	72
72	CP Bilateral	Both	100.669	209.445	37.29	246.736	86	4.5	126.75	199.8	46.935	246.736	53.5	4.5	57.563	129.453	37.29	166.743	86	100	207.271	92.806	153.93	246.736	7	4.5	140.015	35.322	118.796	154.117	24.5	25	91.3	86.107	56.2	142.306	45.5	32.5	73.54	50.573	48.588	99.161	61.5	52	51.258	13.375	43.939	57.315	69
73	CP Unilateral	Right	100.49	153.851	53.602	207.453	47	4	116.413	153.851	53.602	207.453	47	4	72.949	87.958	60.615	148.573	90	100	189.154	51.698	155.755	207.453	0	4	147.147	33.52	130.776	164.296	29	12	84.603	71.723	53.602	125.325	47	30	63.067	14.209	54.359	68.569	48	53	62.816	5.85	61.284	67.135	69
74	CP Unilateral	Left	101.856	300.98	19.912	320.892	82	2	134.796	295.486	25.405	320.892	40	2	57.425	269.832	19.912	289.744	82	100	291.579	67.161	253.731	320.892	8	2	191.465	113.948	134.2	248.148	28	9	51.968	97.627	25.405	123.033	40	29	37.729	9.663	32.14	41.803	57	49	27.277	6.725	24.81	31.535	67
75	CP Unilateral	Right	101.138	246.857	51.439	298.296	83	3	122.208	241.456	56.84	298.296	58	3	71.54	167.002	51.439	218.441	83	100	239.882	126.551	171.745	298.296	11	3	123.596	54.59	104.446	159.036	28	12	86.866	32.25	69.374	101.624	44	29	60.05	7.489	56.84	64.329	58	45	54.574	4.405	52.013	56.418	62
76	CP Bilateral	Both	101.316	262.48	29.937	292.417	78	5	123.421	246.009	46.408	292.417	42.5	5	66.156	214.016	29.937	243.952	78	100	251.531	110.725	181.692	292.417	6	5	128.669	77.174	104.848	182.022	31	12.5	62.602	52.105	46.408	98.513	42.5	32	73.317	10.653	66.236	76.889	56	56	45.855	29.221	34.431	63.652	74
77	CP Bilateral	Both	100.606	251.801	23.356	275.157	61	6	136.518	246.054	29.103	275.157	51.5	6	45.691	137.678	23.492	161.17	78.5	100	223.63	121.794	153.363	275.157	4.5	6	156.283	68.155	120.786	188.941	15	30	108.922	124.83	64.896	189.726	46	31.5	61.148	50.675	32.679	83.355	60	52	34.96	16.933	26.656	43.589	68.5
78	CP Bilateral	Both	100.848	324.222	27.519	351.741	69	3.5	135.904	323.977	27.765	351.741	47	3.5	42.73	133.228	27.528	160.756	78	100	277.493	188.589	163.152	351.741	6.5	3.5	157.952	66.612	124.477	191.089	23.5	20	64.297	103.511	27.765	131.275	47	32.5	46.853	24.632	31.564	56.196	57	56	39.056	7.916	34.714	42.63	64.5
79	CP Bilateral	Both	101.11	216.506	36.77	253.276	68	4	122.963	207.985	45.291	253.276	46	4	65.1	175.527	38.23	213.757	85	100	208.265	102.453	150.823	253.276	13	4	131.397	27.606	117.785	145.392	25.5	14	79.562	70.739	45.291	116.03	46	32.5	77.255	39.533	55.977	95.51	57	56	48.786	18.769	41.267	60.037	74.5
80	CP Unilateral	Right	101.141	258.807	35.242	294.049	67	4	124.417	248.781	45.268	294.049	42	4	73.311	173.339	35.242	208.581	67	100	267.875	63.276	230.773	294.049	8	4	102.536	122.172	78.954	201.126	16	9	76.996	72.954	45.268	118.222	42	48	140.234	21.982	127.289	149.271	54	51	55.082	77.822	35.242	113.064	67
81	CP Unilateral	Right	101.612	602.803	24.961	627.764	94	4	141.57	597.681	30.083	627.764	43	4	43.138	239.98	24.961	264.941	94	100	411.061	495.411	132.353	627.764	11	4	90.946	42.452	64.735	107.187	30	12	44.052	68.552	30.083	98.635	43	49	99.648	88.632	50.642	139.274	59	52	35.529	18.69	29.117	47.807	69
82	CP Bilateral	Both	101.419	247.804	27.656	275.46	57.5	51.5	118.959	241.85	31.306	273.156	43	3.5	74.847	235.833	29.431	265.264	74	100	242.204	86.281	186.876	273.156	10	3.5	99.619	102.572	68.43	171.002	25.5	11	55.781	93.429	31.306	124.736	43	50	151.671	92.081	94.808	186.889	59.5	54	42.63	44.111	32.644	76.755	71
83	CP Bilateral	Both	101.224	243.813	21.606	265.419	65.5	53	129.403	230.162	24.077	254.238	49.5	3	57.66	212.958	21.812	234.77	79.5	100	230.808	55.742	198.497	254.238	5	3	185.265	76.072	135.093	211.164	23	17	69.396	113.358	25.159	138.517	48.5	31.5	26.874	2.851	25.319	28.17	56	57.5	28.052	6.879	24.123	31.002	67
84	CP Bilateral	Both	101.097	280.125	38.626	318.75	68	3.5	123.221	273.087	45.663	318.75	63	3.5	62.829	169.572	38.626	208.198	68	100	244.495	154.599	164.152	318.75	13	3.5	102.054	79.281	76.191	155.472	32	14	67.418	74.503	49.416	123.919	43.5	50	100.821	119.041	45.663	164.704	63	53	42.574	8.364	38.626	46.99	68
85	CP Bilateral	Both	101.324	317.725	23.966	341.691	91	3.5	127.647	298.915	42.776	341.691	44	3.5	55.984	187.971	23.966	211.937	91	100	282.529	171.059	170.632	341.691	13	3.5	111.487	59.017	91.825	150.842	31.5	14	61.977	60.732	42.776	103.508	44	41	79.515	39.157	58.11	97.267	58.5	57	59.965	24.598	44.996	69.594	75
86	CP Unilateral	Right	102.407	435.547	16.76	452.307	77	2	132.088	426.264	26.043	452.307	42	2	60.712	320.141	16.76	336.901	77	100	332.492	301.739	150.568	452.307	10	2	76.05	76.615	49.572	126.187	29	11	45.238	100.701	26.043	126.744	42	48	183.129	105.762	118.858	224.62	58	52	46.967	82.283	19.063	101.346	72
87	CP Bilateral	Both	100.59	157.336	56.394	213.731	91	18	113.586	153.504	60.227	213.731	50.5	18	79.928	113.62	56.394	170.014	91	86	183.014	64.778	144.315	209.092	5.5	6	136.83	93.892	96.404	190.296	24	20	71.524	55.912	61.038	116.95	42	40.5	69.443	14.3	61.259	75.56	60	54	91.676	65.225	61.012	126.238	67.5
88	CP Bilateral	Both	100.109	452.73	30.888	483.617	97.5	5	118.991	438.846	44.772	483.617	31	5	61.091	64.59	30.888	95.478	97.5	88	264.543	377.646	105.971	483.617	16.5	5	66.409	42.321	52.981	95.302	25.5	18.5	50.926	20.297	45.508	65.804	37	41.5	87.04	60.03	54.509	114.539	67	58	68.259	23.421	54.667	78.088	68
89	CP Bilateral	Both	101.088	254.052	33.177	287.229	63	4	122.039	245.53	41.7	287.229	48.5	4	69.236	185.377	35.57	220.947	81.5	100	239.961	108.32	178.909	287.229	11.5	4	120.076	70.033	98.865	168.898	20.5	19	80.832	75.637	42.321	117.959	48	33	61.684	13.264	53.074	66.338	51	56	49.707	19.227	40.12	59.347	73.5
90	CP Bilateral	Both	100.996	341.488	28.039	369.527	87.5	4	134.808	330.484	39.043	369.527	47	4	48.197	150.874	28.039	178.913	87.5	100	283.589	184.533	184.994	369.527	11.5	4	138.982	54.183	118.334	172.517	30.5	12.5	72.349	76.385	39.043	115.428	47	31.5	67.262	27.302	52.491	79.793	60.5	55	44.424	12.144	37.65	49.794	73.5
91	CP Bilateral	Both	101.81	380.544	18.273	398.817	60	2	138.722	371.612	27.205	398.817	51.5	2	47.468	239.94	19.116	259.055	83.5	100	300.364	218.817	180	398.817	9	2	167.029	69.503	126.84	196.344	12.5	15.5	69.382	121.532	29.82	151.352	44.5	30.5	54.039	24.256	39.02	63.275	55.5	54	29.718	12.356	24.866	37.222	73
92	CP Unilateral	Left	100.92	394.582	14.251	408.833	71	5	130.612	377.851	30.982	408.833	40	5	57.467	160.226	14.251	174.477	71	100	344.717	183.168	225.665	408.833	0	5	148.971	175.289	114.305	289.594	15	9	70.068	85.223	30.982	116.205	40	27	52.772	40.103	34.78	74.883	56	47	27.688	27.371	14.251	41.622	71
93	CP Bilateral	Both	100.223	217.634	24.048	241.683	78.5	4.5	138.304	211.382	30.3	241.683	54.5	4.5	39.963	80.875	24.048	104.923	78.5	100	201.253	96.959	144.724	241.683	0	4.5	172.421	28.875	160.573	189.448	23.5	22.5	115.602	111.799	52.127	163.926	48.5	34.5	49.308	42.071	31.08	73.152	55	56	37.007	18.995	27.735	46.73	71
94	CP Unilateral	Right	101.109	321.521	25.857	347.378	74	5	133.522	304.384	42.994	347.378	40	5	57.389	185.584	25.857	211.441	74	100	296.46	121.624	225.754	347.378	0	5	98.941	120.624	80.86	201.484	16	10	73.856	81.541	42.994	124.535	40	45	139.109	150.576	50.233	200.809	57	49	34.107	14.39	28.04	42.429	71
95	CP Bilateral	Both	100.994	216.818	42.804	259.623	83.5	52	117.352	199.786	52.528	252.313	53	3.5	70.053	183.582	42.804	226.387	83.5	100	182.674	122.273	130.041	252.313	15	3.5	127.76	33.728	106.041	139.769	33	23	83.334	36.578	67.015	103.593	44	34	72.855	29.862	62.213	92.075	62	52	53.914	14.406	48.322	62.727	74.5
96	CP Bilateral	Both	101.352	326.656	42.131	368.787	46.5	3.5	120.327	326.656	42.131	368.787	46.5	3.5	68.602	201.811	44.968	246.779	72	100	249.975	230.956	137.831	368.787	12.5	3.5	119.689	37.479	99.926	137.404	31.5	15	62.567	52.485	42.131	94.615	46.5	32.5	64.152	23.551	53.265	76.816	55.5	54	47.791	7.94	44.968	52.908	72
97	CP Bilateral	Both	101.091	228.429	23.684	252.113	78.5	55.5	121.244	202.189	38.221	240.41	53	7	67.357	210.043	23.684	233.727	78.5	100	208.526	63.134	177.276	240.41	5.5	7	153.713	63.111	121.209	184.32	32	16	70.252	70.505	45.029	115.534	46	33	49.221	17.367	40.822	58.188	61.5	53	35.781	14.673	27.201	41.873	74.5
98	CP Bilateral	Both	101.161	219.868	44.954	264.822	65.5	3	113.835	218.694	46.127	264.822	47.5	3	75.705	198.428	46.286	244.714	79.5	100	206.453	109.869	154.952	264.822	16.5	3	119.817	59.374	89.429	148.803	33.5	17.5	59.553	39.919	46.127	86.046	47.5	34.5	63.948	22.467	50.784	73.251	51	59.5	55.724	10.721	49.915	60.636	77.5
99	CP Unilateral	Left	101.308	231.436	29.851	261.287	59	0	130.96	231.436	29.851	261.287	59	0	57.914	183.328	30.248	213.576	60	100	237.595	52.166	209.121	261.287	12	0	173.986	60.1	137.986	198.086	30	23	71.977	93.96	36.161	130.121	46	31	34.459	8.165	29.851	38.016	59	50	35.074	7.352	30.248	37.6	60
100	CP Bilateral	Both	100.568	348.315	32.362	380.677	47	7	120	348.315	32.362	380.677	47	7	70.933	142.008	37.986	179.994	74	100	282.958	246.631	134.046	380.677	5.5	7	115.688	140.897	84.496	225.393	24	12	59.625	70.773	32.362	103.134	47	31.5	51.944	29.127	36.938	66.065	50.5	60	64.335	32.205	42.652	74.857	72.5
101	CP Bilateral	Both	99.854	214.569	33.732	248.301	77.5	26	113.809	210.237	38.064	248.301	67	26	66.222	57.128	38.963	96.091	81.5	85	132.871	145.031	84.232	229.263	1.5	18.5	208.718	111.975	136.326	248.301	28	26	73.427	72.679	53.627	126.306	43	35.5	51.966	24.086	38.064	62.15	67	53.5	58.485	20.379	46.832	67.211	72
102	CP Bilateral	Both	100.188	82.613	66.949	149.563	90	3.5	108.418	68.59	80.972	149.563	60.5	3.5	81.603	47.416	66.949	114.365	90	100	126.809	39.249	110.314	149.563	12	3.5	110.72	30.609	95.702	126.311	31	22	99.757	28.122	87.182	115.304	42.5	42	93.78	30.106	80.972	111.078	60.5	60	89.01	17.661	80.605	98.266	76.5
103	CP Unilateral	Left	101.008	313.631	29.351	342.982	73	6	135.005	298.018	44.964	342.982	46	6	53.251	178.837	29.351	208.188	73	100	290.95	137.9	205.082	342.982	0	6	144.925	110.73	116.397	227.127	30	11	68.597	66.611	44.964	111.575	46	31	62.556	16.372	52.322	68.694	50	55	36.676	25.465	29.386	54.85	72
104	CP Unilateral	Right	100.972	205.67	46.317	251.987	84	9	123.421	193.303	58.684	251.987	60	9	66.737	169.566	46.317	215.883	84	100	236.21	63.007	188.98	251.987	0	9	117.912	120.282	96.197	216.479	23	12	90.758	52.921	60.514	113.435	49	32	66.31	14.125	58.684	72.81	60	54	53.484	5.814	51.517	57.33	73
105	CP Unilateral	Right	100.834	164.412	54.804	219.216	75	10	118.141	159.806	59.41	219.216	57	10	69.585	124.411	54.804	179.215	75	100	207.264	40.409	178.807	219.216	16	10	123.329	69.337	95.303	164.64	32	17	74.61	30.396	61.835	92.232	48	33	61.794	6.979	59.41	66.388	57	64	59.278	12.046	54.804	66.85	75
106	CP Bilateral	Both	102.219	327.168	29.412	356.58	86	1.5	122.584	312.278	44.302	356.58	37	1.5	71.751	305.722	29.412	335.133	86	100	266.823	212.688	143.892	356.58	9.5	1.5	96.282	64.901	62.693	127.594	29.5	10.5	67.371	100.146	44.302	144.447	37	49.5	137.684	65.964	96.409	162.373	59.5	52	63.495	44.298	44.179	88.477	73
107	CP Bilateral	Both	100.919	176.756	32.923	209.679	72	51.5	121.036	173.009	35.081	208.091	53	2	66.969	167.114	32.923	200.037	72	100	191.068	43.248	164.842	208.091	10	2	158.484	43.864	140.925	184.789	26.5	17.5	74.625	98.438	37.261	135.698	46	32.5	57.162	24.823	42.391	67.213	62	55.5	42.177	13.293	36.121	49.413	65
108	CP Bilateral	Both	101.153	207.946	21.675	229.621	60.5	0.5	122.75	207.792	21.829	229.621	60	0.5	66.818	195.121	22.98	218.101	62	100	208.892	45.838	183.783	229.621	12	0.5	163.126	45.657	136.661	182.317	25	15	76.683	86.593	41.933	128.526	49	32	31.922	23.746	21.829	45.575	60	52	30.8	16.691	22.98	39.671	62
109	CP Unilateral	Left	100.656	166.298	49.355	215.653	77	4	116.456	158.554	57.099	215.653	58	4	76.561	125.797	49.355	175.151	77	100	198.826	50.724	164.929	215.653	0	4	120.659	72.331	102.336	174.667	24	12	95.2	44.932	72.404	117.336	43	31	66.259	20.567	57.099	77.666	58	48	55.766	9.167	51.628	60.794	69
110	CP Unilateral	Left	104.088	745.442	-7.583	737.859	93	3	135.181	707.208	30.651	737.859	42	3	66.911	575.156	-7.583	567.573	93	100	482.979	631.369	106.49	737.859	10	3	57.553	50.354	32.498	82.852	29	18	33.68	11.286	30.651	41.937	42	48	64.792	40.035	46.578	86.612	49	54	63.853	86.651	21.553	108.204	70
111	CP Unilateral	Right	101.314	208.249	37.049	245.298	36	0	92.257	208.249	37.049	245.298	36	0	113.045	204.083	38.41	242.493	67	95	193.617	112.625	132.673	245.298	11	0	85.677	69.24	58.99	128.23	28	12	45.276	19.055	37.049	56.104	36	45	64.46	10.776	58.025	68.801	46	54	48.06	26.638	38.41	65.048	67
112	CP Bilateral	Both	101.006	288.442	39.915	328.357	79.5	4	121.099	279.488	48.869	328.357	48	4	69.534	174.229	39.915	214.144	79.5	100	255.358	161.692	166.666	328.357	6	4	128.284	89.25	77.962	167.212	31	16.5	60.495	26.73	48.869	75.6	48	37.5	68.503	15.1	59.489	74.589	51	56	53.881	12.055	48.958	61.014	72
113	CP Bilateral	Both	100.144	139.277	57.966	197.243	78	5	114.977	135.638	61.606	197.243	63.5	5	71.642	56.224	57.966	114.191	78	100	166.975	79.97	117.273	197.243	0	5	134.395	43.954	115.037	158.992	32.5	16.5	89.175	41.615	69.477	111.092	49.5	33.5	67.604	11.706	61.606	73.311	63.5	54	61.986	8.752	58.796	67.548	71
114	CP Bilateral	Both	101.106	295.06	28.622	323.682	67	5.5	126.395	292.23	31.452	323.682	45	5.5	61.744	175.366	30.886	206.252	87	100	281.481	119.624	204.058	323.682	5.5	5.5	137.87	114.903	108.596	223.499	19	11.5	54.281	77.403	31.452	108.856	45	31	70.179	40.004	44.486	84.491	50.5	59	54.22	39.231	38.862	78.093	72.5
115	CP Bilateral	Both	102.04	398.691	28.654	427.345	84	2	127.038	396.024	31.321	427.345	45.5	2	54.657	271.03	28.654	299.684	84	100	254.41	278.669	148.676	427.345	15	2	120.789	49.823	95.528	145.351	32	16	63.535	64.151	31.321	95.473	45.5	35	77.55	83.32	41.01	124.33	65	53.5	40.313	10.948	34.31	45.258	77
116	CP Bilateral	Both	101.22	232.336	39.276	271.613	64	4	108.888	224.576	47.037	271.613	40	4	88.677	192.803	44.141	236.944	85	100	229.812	119.458	152.154	271.613	11.5	4	93.427	59.03	75.791	134.821	28	12.5	56.938	31.284	47.037	78.321	40	41	93.07	34.095	71.461	105.556	51	60.5	85.149	17.38	80.801	98.18	68.5
117	CP Bilateral	Both	100.073	76.105	74.202	150.307	84.5	20	104.035	73.836	76.471	150.307	57.5	20	89.13	45.342	74.202	119.544	84.5	98	126.669	48.614	95.759	144.373	12	16	106.335	45.191	86.837	132.028	34.5	27	87.483	17.861	78.072	95.933	40	49	88.623	23.905	77.277	101.182	65.5	65	78.496	8.112	75.688	83.8	76
118	CP Bilateral	Both	100.068	127.709	45.309	173.018	75	15.5	114.135	126.938	46.08	173.018	67	15.5	63.191	48.645	51.161	99.806	82.5	100	154.77	57.738	115.28	173.018	0	15.5	148.151	33.736	126.843	160.579	36.5	27	96.715	34.576	84.722	119.298	48.5	37.5	61.435	42.246	46.08	88.326	67	53	54.71	4.041	52.808	56.849	76
119	CP Bilateral	Both	101.149	267.537	29.767	297.304	83	6	122.4	260.864	36.44	297.304	50.5	6	62.78	206.676	29.767	236.443	83	100	260.978	95.075	202.23	297.304	6.5	6	131.612	98.426	93.108	191.534	31.5	14.5	51.752	47.085	37.308	84.393	40.5	32.5	61.754	25.105	47.839	72.944	62.5	54	47.78	8.396	42.161	50.557	76
120	CP Bilateral	Both	101.267	322.698	22.035	344.733	73.5	2.5	136.359	289.526	55.206	344.733	56	2.5	49.06	207.555	22.035	229.589	73.5	100	233.573	222.737	121.996	344.733	10	2.5	146.149	73.205	105.164	178.369	30	17	97.291	61.723	70.937	132.66	41.5	40	80.671	48.339	55.206	103.545	56	54	34.161	30.841	23.76	54.601	71.5
121	CP Bilateral	Both	100.739	338.735	28.676	367.411	73	5	137.621	324.887	42.524	367.411	53.5	5	44.495	144.054	28.676	172.731	73	100	292.812	185.297	182.114	367.411	4.5	5	132.548	79.704	104.806	184.511	18	11.5	88.035	83.633	49.993	133.626	46.5	33	68.631	39.877	45.13	85.008	60	53	34.378	12.936	28.766	41.702	72.5
122	CP Bilateral	Both	101.324	320.878	10.754	331.632	87	4.5	137.227	301.545	30.087	331.632	52.5	4.5	44.125	226.62	10.754	237.374	87	100	273.17	142.547	189.085	331.632	5.5	4.5	156.43	42.168	140.192	182.361	22.5	12	77.412	109.563	30.479	140.042	46.5	31.5	61.322	33.834	41.464	75.298	61	54.5	37.182	17.163	25.191	42.354	74.5
123	CP Bilateral	Both	101.538	334.586	34.532	369.118	78	3.5	124.102	322.138	46.981	369.118	44	3.5	64.129	208.05	34.532	242.583	78	100	273.043	235.251	133.868	369.118	12	3.5	111.557	35.35	96.053	131.403	30.5	18	66.76	47.604	46.981	94.585	44	32.5	72.347	25.536	60.335	85.87	60	56.5	64.079	56.013	38.16	94.173	74.5
124	CP Bilateral	Both	101.644	347.822	32.56	380.382	47.5	4	121.042	342.81	37.573	380.382	28	4	75.373	250.902	37.278	288.18	79.5	100	323.061	156.716	223.666	380.382	4.5	4	98.288	151.975	52.799	204.774	16.5	9	61.064	62.289	40.044	102.334	42.5	29.5	104.602	52.07	72.429	124.499	50.5	57	76.721	79.105	42.361	121.466	71.5
125	CP Bilateral	Both	99.846	286.495	41.609	328.103	27	30.5	116.961	286.495	41.609	328.103	27	30.5	66.332	46.119	53.127	99.246	88.5	86.5	146.364	156.824	80.77	237.594	1	7.5	82.177	57.999	54.427	112.426	31	21	62.492	19.101	51.477	70.577	49.5	43.5	165.791	204.609	62.892	267.501	58.5	62	72.933	17.346	64.508	81.855	74
126	CP Unilateral	Left	101.477	275.727	32.917	308.644	84	3	126.101	274.885	33.759	308.644	41	3	66.885	217.049	32.917	249.966	84	100	266.819	124.789	183.855	308.644	9	3	123.256	63.856	96.913	160.769	27	10	48.332	56.377	33.759	90.137	41	28	129.478	113.502	56.648	170.15	46	54	55.308	72.006	38.735	110.741	67
127	CP Bilateral	Both	100.059	252.954	12.941	265.894	77.5	9.5	138.14	251.1	14.795	265.894	58	9.5	38.058	96.465	12.941	109.406	77.5	97.5	187.623	142.56	107.478	250.037	0	6.5	176.009	65.97	146.112	212.082	28.5	13.5	132.802	88.766	66.523	155.29	50	36	25.506	33.23	14.795	48.025	58	51	22.682	12.454	17.08	29.534	74
128	CP Bilateral	Both	99.854	129.325	59.108	188.433	92.5	19.5	112.274	122.817	65.616	188.433	30	19.5	70.273	35.661	59.108	94.769	92.5	84.5	138.71	111.779	76.654	188.433	0	19.5	138.838	75.12	104.211	179.331	33.5	21.5	90.302	22.948	79.77	102.718	46	36.5	80.036	30.309	69.867	100.176	57	56.5	75.836	9.977	71.536	81.513	77.5
129	CP Bilateral	Both	102.017	564.579	5.687	570.266	86	4	138.48	532.1	38.167	570.266	49	4	48.08	305.59	5.687	311.278	86	100	447.158	299.871	270.395	570.266	5	4	85.318	153.684	53.248	206.932	28	10.5	59.746	36.944	38.267	75.211	48.5	38	71.843	33.647	50.098	83.746	51	58	42.971	50.219	22.98	73.199	73
130	CP Bilateral	Both	101.399	303.664	34.623	338.288	39	3	106.873	303.664	34.623	338.288	39	3	91.609	190.894	42.645	233.539	76	100	249.791	182.178	156.11	338.288	13	3	98.97	92.417	56.446	148.863	31.5	14	43.873	22.174	34.623	56.798	39	49.5	55.419	21.795	45.948	67.744	60.5	57.5	52.264	7.264	47.931	55.195	71.5
131	CP Bilateral	Both	100.271	165.01	40.904	205.915	62.5	11.5	105.772	162.75	43.165	205.915	43	11.5	87.906	86.752	51.055	137.808	74.5	97.5	172.206	84.707	121.208	205.915	0	11.5	125.151	121.077	56.819	177.896	34	18.5	49.13	16.54	43.165	59.705	43	42.5	68.896	25.416	53.612	79.028	55	63.5	58.722	20.979	51.055	72.034	74.5
132	CP Bilateral	Both	100.347	186.188	28.732	214.92	85.5	13.5	120.62	167.777	47.143	214.92	58.5	13.5	58.182	105.757	28.732	134.489	85.5	100	183.428	75.138	139.782	214.92	0	13.5	154.166	40.562	129.519	170.081	33.5	18	80.793	68.585	55.964	124.549	46	34.5	66.234	17.216	56.41	73.626	67	56.5	48.304	10.051	44.601	54.652	76
133	CP Unilateral	Right	101.062	282.086	25.55	307.636	41	4	124.69	282.086	25.55	307.636	41	4	67.871	164.457	36.295	200.752	72	100	261.215	120.099	187.537	307.636	9	4	111.083	66.658	92.557	159.215	29	10	52.534	90.639	25.55	116.189	41	48	152.475	56.82	118.824	175.644	58	52	63.043	72.369	36.295	108.664	72
134	CP Bilateral	Both	100.558	316.036	32.175	348.211	86.5	6.5	127.713	299.234	48.977	348.211	37	6.5	53.615	121.095	32.175	153.269	86.5	100	273.613	202.346	145.865	348.211	7.5	6.5	107.257	161.657	53.856	215.513	32	14.5	63.103	31.44	48.977	80.417	37	46.5	86.68	23.607	71.941	95.549	57.5	57	46.043	37.844	32.26	70.104	75
135	CP Bilateral	Both	99.884	229.6	30.738	260.338	83.5	13	121.861	213.374	46.964	260.338	17	13	54.478	69.498	30.738	100.236	83.5	85.5	172.339	174.538	85.8	260.338	0	13	151.549	87.842	116.713	204.554	33	17.5	89.991	72.689	54.41	127.099	45	41	72.868	36.507	59.315	95.822	57	56	54.6	21.356	46.098	67.454	75
136	CP Bilateral	Both	101.624	273.895	29.831	303.726	46.5	1	126.85	273.895	29.831	303.726	46.5	1	63.154	215.115	33.253	248.368	77.5	100	228.473	156.805	146.921	303.726	9.5	1	145.929	20.227	134.773	155	23	15	91.127	124.839	29.831	154.671	46.5	33.5	52.73	7.936	48.959	56.895	57	52.5	44.965	16.685	38.404	55.089	73.5
137	CP Bilateral	Both	100.457	213.822	37.423	251.245	89.5	5.5	118.103	194.344	56.901	251.245	40	5.5	67.121	117.092	37.423	154.515	89.5	81.5	199.862	125.759	125.486	251.245	7.5	5.5	102.283	75.379	70.547	145.927	33	17	75.518	39.454	56.901	96.355	40	42.5	93.226	44.672	67.448	112.12	54.5	56.5	80.775	38.077	64.44	102.517	77
138	CP Bilateral	Both	99.986	138.042	55.76	193.802	91.5	6.5	115.034	128.675	65.127	193.802	53	6.5	71.708	39.373	55.76	95.133	91.5	100	164.265	91.884	101.918	193.802	0	6.5	129.323	43.668	114.153	157.821	29	16.5	89.677	48.264	67.195	115.459	50	34.5	75.095	15.932	66.021	81.953	53.5	60.5	75.23	14.238	67.152	81.39	67.5
139	CP Bilateral	Both	101.406	219.415	38.656	258.072	64.5	99.5	112.482	190.271	53.735	244.007	44	0.5	85.477	219.415	38.656	258.072	64.5	99.5	183.965	100.653	143.354	244.007	8.5	0.5	127.914	37.384	108.409	145.793	19	19.5	80.499	81.662	53.735	135.397	44	30.5	64.459	13.169	56.123	69.292	57.5	53	44.417	18.02	38.656	56.676	64.5
140	CP Bilateral	Both	100.776	207.927	52.21	260.137	94	5.5	114.946	197.391	62.747	260.137	48.5	5.5	73.843	152.37	52.21	204.581	94	100	175.43	171.494	88.644	260.137	6.5	5.5	108.735	48.771	84.929	133.7	24.5	21.5	92.61	20.052	83.173	103.225	39	43	84.67	43.145	68.807	111.953	66	54.5	66.698	16.547	60.121	76.668	70.5
141	CP Bilateral	Both	100.695	272.459	24.64	297.099	65.5	5	130.876	268.457	28.641	297.099	45.5	5	56.857	150.752	26.734	177.486	90.5	100	239.793	162.697	134.402	297.099	5	5	145.923	101.766	116.279	218.044	22	19	65.818	99.899	28.641	128.54	45.5	40	107.111	48.683	75.617	124.3	55	55.5	64.267	26.661	56.557	83.219	69.5
142	CP Bilateral	Both	100.8	205.016	52.305	257.321	85	5	109.806	201.831	55.49	257.321	63	5	81.905	142.297	52.305	194.602	85	100	175.825	145.849	111.472	257.321	18.5	5	97.756	39.398	80.225	119.623	29	28.5	92.354	39.286	74.79	114.076	45.5	41	62.423	29.18	55.49	84.671	63	53	58.498	2.983	56.979	59.962	78.5
143	CP Bilateral	Both	100.881	247.724	26.336	274.06	83.5	6.5	122.022	238.657	35.403	274.06	49	6.5	60.839	164.411	26.336	190.747	83.5	100	216.773	114.176	159.885	274.06	7.5	6.5	126.636	52.814	107.515	160.328	32	15.5	73.046	90.804	38.111	128.915	47	42.5	86.898	75.227	43.359	118.586	58.5	57	39.771	10.564	33.867	44.431	76.5
144	CP Unilateral	Right	100.182	279.944	39.984	319.928	79	8	119.995	268.866	51.062	319.928	49	8	72.35	90.803	39.984	130.787	79	59	242.193	193.337	126.591	319.928	0	8	113.838	120.348	93.436	213.784	19	12	64.645	40.901	51.913	92.814	48	31	84.689	77.821	51.062	128.883	49	58	99.319	63.962	66.825	130.787	72
145	CP Unilateral	Left	101.13	279.992	63.786	343.778	59	3	114.95	276.742	67.036	343.778	57	3	82.489	129.54	63.786	193.326	59	100	265.161	207.221	136.557	343.778	8	3	98.852	31.162	77.742	108.904	12	18	83.028	27.654	72.551	100.205	45	28	74.996	11.938	67.036	78.975	57	50	69.084	9.423	63.786	73.21	59
146	CP Bilateral	Both	101.143	474.052	34.467	508.519	77.5	3.5	123.959	468.852	39.668	508.519	50.5	3.5	62.12	168.926	34.467	203.394	77.5	100	309.405	405.207	103.312	508.519	12	3.5	107.928	41.337	80.797	122.134	22	20.5	54.695	40.215	43.445	83.659	47.5	32	53.009	21.909	41.397	63.306	58.5	52	39.873	8.593	35.577	44.17	73
147	CP Bilateral	Both	100.304	215.037	46.338	261.375	82.5	5.5	117.829	197.703	63.672	261.375	45	5.5	70.655	87.6	46.338	133.938	82.5	84	212.572	123.082	138.293	261.375	7	5.5	114.443	62.826	87.819	150.645	31	17	80.438	39.887	63.948	103.835	44.5	37	74.48	22.596	65.829	88.424	51	62.5	92.124	47.03	61.301	108.332	75
148	CP Bilateral	Both	101.261	286.391	18.092	304.484	63.5	5	137.194	269.809	34.674	304.484	48.5	5	53.863	217.135	18.568	235.702	74.5	100	281.761	71.44	233.043	304.484	0	5	171.268	138.231	137.147	275.378	23.5	8	83.586	104.875	34.674	139.549	48.5	29.5	39.013	3.666	36.701	40.367	50.5	55	25.812	16.166	20.372	36.538	71
149	CP Unilateral	Right	100.937	208.368	28.425	236.793	76	3	127.456	204.311	32.482	236.793	53	3	58.777	158.773	28.425	187.198	76	100	211.916	56.44	180.353	236.793	12	3	149.028	26.32	141.887	168.207	17	13	105.206	118.314	39.148	157.462	49	33	35.177	6.381	32.482	38.862	53	61	34.906	8.999	29.503	38.502	74
150	CP Unilateral	Left	101.041	229.534	22.053	251.587	41	0	122.277	229.534	22.053	251.587	41	0	71.21	170.564	23.699	194.263	65	94	233.779	29.017	222.57	251.587	4	0	185.12	91.049	152.784	243.833	27	9	66.625	121.485	22.053	143.538	41	28	30.294	5.42	27.473	32.892	58	46	25.145	3.033	23.699	26.732	65
151	CP Unilateral	Left	100.911	209.752	44.055	253.807	71	4	121.043	206.61	47.197	253.807	58	4	71.449	155.965	44.055	200.02	71	100	219.558	80.558	173.249	253.807	10	4	148.248	32.854	129.797	162.651	27	11	84.654	51.261	65.463	116.724	34	28	57.39	22.178	47.197	69.375	58	46	46.042	4.385	44.055	48.441	71
152	CP Bilateral	Both	101.61	324.487	34.114	358.601	55.5	4	122.869	324.037	34.564	358.601	41.5	4	71.757	225.24	34.38	259.62	73	100	304.28	151.37	207.231	358.601	4.5	4	120.021	91.684	89.606	181.29	21.5	9.5	57.986	74.704	34.564	109.268	41.5	40	73.405	24.209	58.481	82.69	54.5	53.5	41.873	21.664	34.695	56.359	67.5
153	CP Bilateral	Both	100.813	244.899	21.417	266.317	87	4	134.367	238.117	28.199	266.317	60	4	47.002	150.919	21.417	172.336	87	100	222.176	122.401	143.916	266.317	3	4	171.013	107.033	117.935	224.969	21.5	22.5	100.94	103.159	55.699	158.858	50	33.5	34.812	23.076	28.199	51.275	60	51	28.207	4.25	26.076	30.326	63.5
154	CP Bilateral	Both	101.017	334.78	22.611	357.39	65	15	131.725	330.312	27.079	357.39	43.5	15	51.401	184.499	23.572	208.071	76	100	276.782	177.695	179.49	357.185	6.5	5.5	179.494	237.249	78.009	315.257	25.5	16.5	46.551	59.28	27.079	86.358	43.5	31.5	43.452	20.508	33.074	53.582	60.5	54	29.456	7.786	25.587	33.373	70.5
155	CP Bilateral	Both	102.021	366.813	15.964	382.777	88	3	129.278	359.722	23.055	382.777	43.5	3	61.283	300.5	15.964	316.465	88	100	320.739	167.002	215.774	382.777	10.5	3	137.838	85.422	111.084	196.506	23	18.5	47.901	83.993	23.055	107.048	43.5	31	51.382	10.259	45.262	55.521	55.5	56.5	42.449	17.224	34.013	51.237	73
156	CP Bilateral	Both	100.998	337.711	16.317	354.028	68	7.5	131.56	327.815	26.212	354.028	50	7.5	48.136	201.881	17.175	219.055	85	100	279.588	160.387	193.641	354.028	0	7.5	159.384	99.12	125.352	224.471	27.5	19.5	55.462	95.313	26.222	121.535	49.5	33	41.376	19.965	29.177	49.142	51	59	25.945	14.428	21.372	35.8	71.5
157	CP Bilateral	Both	101.762	468.938	21.83	490.768	69.5	3.5	137.678	463.248	27.52	490.768	45	3.5	45.658	230.839	25.079	255.918	81.5	100	341.705	332.703	158.065	490.768	11.5	3.5	122.27	48.236	95.072	143.308	31	12.5	46.436	59.819	27.52	87.339	45	32	93.153	49.265	64.622	113.887	56.5	55.5	36.677	30.71	29.406	60.117	71
158	CP Bilateral	Both	100.774	243.611	25.928	269.539	55	6	122.16	243.611	25.928	269.539	55	6	69.479	156.192	27.573	183.764	70	100	235.268	88.748	180.791	269.539	0	6	133.903	85.776	117.489	203.266	25	10	95.996	81.792	48.135	129.928	50	30.5	29.912	14.478	25.928	40.405	55	51	29.361	3.852	27.573	31.424	70
159	CP Bilateral	Both	100.383	242.773	33.372	276.145	67	31.5	129.089	242.714	33.431	276.145	52	31.5	50.847	99.016	35.85	134.866	87	100	198.44	102.543	135.166	237.709	6.5	5.5	127.963	27.832	115.584	143.416	19	13.5	83.099	76.68	51.563	128.243	44.5	32	123.669	157.065	44.844	201.908	61	53	43.153	4.868	40.463	45.331	69
160	CP Bilateral	Both	99.928	305.948	35.846	341.793	86	10	120.742	300.569	41.225	341.793	51	10	54.091	60.694	35.846	96.54	86	86.5	222.246	250.626	91.167	341.793	0	10	109.813	29.972	98.672	128.644	31	24.5	65.111	57.725	42.134	99.859	49.5	35	70.869	56.517	42.681	99.199	52	62	67.002	20.384	54.166	74.55	74.5
161	CP Unilateral	Right	100.715	157.738	37.133	194.871	75	2	128.623	151.848	43.023	194.871	58	2	61.51	125.526	37.133	162.659	75	100	181.861	33.858	161.013	194.871	7	2	147.718	58.976	117.615	176.591	13	23	104.062	96.816	59.375	156.191	41	28	99.844	105.123	43.023	148.146	58	49	46.651	11.301	39.747	51.048	72
162	CP Bilateral	Both	100.489	209.085	27.822	236.907	78	7.5	123.792	205.9	31.007	236.907	59	7.5	56.634	111.578	27.822	139.4	78	100	196.062	105.924	130.983	236.907	7.5	7.5	143.774	50.048	112.393	162.441	25.5	21.5	97.775	52.206	62.935	115.141	49.5	34	52.067	38.882	31.007	69.889	59	54	34.241	6.526	31.376	37.902	71
163	CP Unilateral	Left	100.57	158.068	67.368	225.436	95	3	116.33	152.976	72.46	225.436	56	3	76.537	87.085	67.368	154.453	95	100	198.748	58.934	166.502	225.436	0	3	131.839	63.261	111.749	175.01	26	12	87.489	29.185	78.367	107.552	41	27	74.8	5.583	72.46	78.043	56	42	74.128	8.344	71.161	79.505	74
164	CP Unilateral	Right	102.221	323.814	47.883	371.697	71	100	114.42	306.069	50.304	356.373	58	2	85.083	323.814	47.883	371.697	71	100	280.601	194.26	162.113	356.373	8	2	105.735	54.932	83.647	138.579	15	9	79.871	44.628	62.628	107.256	47	28	56.275	11.204	50.304	61.509	58	48	49.183	2.029	47.883	49.912	71
165	CP Bilateral	Both	101.105	321.166	24.907	346.072	70	5	136.984	315.149	30.923	346.072	53	5	47.515	180.54	24.907	205.447	70	100	299.347	124.279	221.793	346.072	4.5	5	160.343	89.072	132.447	221.518	16.5	10.5	73.054	117.665	35.418	153.084	45.5	31	43.454	15.726	34.671	50.398	59.5	53.5	29.41	13.263	25.616	38.879	65.5
166	CP Bilateral	Both	100.82	172.759	45.982	218.74	77	7.5	118.7	164.588	54.152	218.74	61	7.5	71.348	141.664	45.982	187.646	77	100	195.635	55.619	163.122	218.74	8	7.5	136.999	36.303	122.379	158.683	31	13.5	81.444	58.506	60.229	118.735	47.5	32.5	59.508	9.582	54.152	63.734	61	53.5	51.938	7.084	48.876	55.96	68.5
167	CP Bilateral	Both	100.294	111.363	61.529	172.892	74	8	109.248	103.546	69.346	172.892	61.5	8	82.496	70.876	63.396	134.272	83	100	148.62	56.052	116.84	172.892	8.5	8	114.867	41.225	99.306	140.53	28	20.5	93.133	33.792	79.683	113.475	45.5	34.5	77.822	17.649	69.346	86.996	61.5	55	72.768	5.075	70.1	75.175	76.5
168	CP Bilateral	Both	102.252	341.079	18.431	359.51	63	51.5	127.365	339.513	19.835	359.348	44.5	2.5	61.518	321.008	18.567	339.576	71	100	320.921	131.946	227.403	359.348	11.5	2.5	131.784	88.05	112.099	200.148	28.5	12.5	55.671	97.777	19.835	117.612	44.5	32	28.147	10.828	23.494	34.321	58.5	57	31.549	15.232	21.989	37.221	68.5
169	CP Bilateral	Both	101.273	234.224	38.521	272.745	86.5	51.5	120.32	225.091	39.922	265.012	56.5	3	68.215	207.059	38.521	245.58	86.5	100	216.987	112.007	153.006	265.012	13.5	3	141.907	40.633	124.535	165.168	26	20	79.077	88.433	42.034	130.466	49.5	33	44.855	6.999	40.957	47.956	57.5	56	43.628	2.588	42.369	44.957	64.5
170	CP Unilateral	Right	102.233	339.662	15.276	354.938	80	100	127.399	313.264	23.923	337.187	43	2	69.632	339.662	15.276	354.938	80	100	290.1	137.491	199.696	337.187	9	2	156.922	75.253	113.077	188.33	28	19	56.466	86.834	23.923	110.757	43	29	34.042	7.748	29.028	36.776	56	51	23.51	9.383	18.156	27.539	71
171	CP Unilateral	Left	100.753	288.566	42.51	331.076	45	6	127.56	288.566	42.51	331.076	45	6	56.308	116.676	43.254	159.93	81	100	269.744	142.448	188.628	331.076	12	6	141.776	44.998	117.745	162.743	31	13	63.367	68.634	42.51	111.144	45	32	52.659	5.417	49.959	55.376	61	54	50.033	6.551	45.698	52.249	75
172	CP Bilateral	Both	101.558	291.907	24.013	315.92	76	3.5	121.489	276.22	39.7	315.92	45.5	3.5	74.457	249.369	24.013	273.382	76	100	273.472	122.548	193.372	315.92	4	3.5	129.307	106.827	94.443	201.27	24	9	61.28	51.562	39.7	91.262	45.5	40.5	86.868	28.679	68.505	97.184	51	57	64.55	63.465	31.915	95.38	72
173	CP Bilateral	Both	101.741	351.227	8.102	359.328	57	4	119.094	351.227	8.102	359.328	57	4	73.126	267.382	13.838	281.219	65	100	304.279	146.975	212.353	359.328	5.5	4	117.433	163.82	56.188	220.008	31	12	63.796	51.017	40.771	91.788	43	45	16.724	29.353	8.102	37.454	57	51.5	23.253	17.848	13.838	31.685	65
174	CP Unilateral	Left	100.911	181.452	52.624	234.076	68	3	114.27	175.188	58.888	234.076	56	3	78.762	156.238	52.624	208.862	68	100	194.585	85.442	148.634	234.076	10	3	143.126	14.635	135.096	149.731	17	12	106.977	56.367	79.276	135.643	38	25	64.881	15.49	58.888	74.378	56	39	56.84	10.604	52.624	63.227	68
175	CP Bilateral	Both	101.21	200.505	25.944	226.449	85.5	49.5	111.166	194.371	29.591	223.963	52.5	0	82.82	197.236	25.944	223.18	85.5	99.5	172.187	78.509	145.454	223.963	11	0	146.769	21.106	135.115	156.221	32	23	64.966	96.988	32.022	129.01	49.5	33	59.573	52.547	34.183	86.73	53.5	60.5	50.478	16.357	44.223	60.579	73
176	CP Bilateral	Both	100.233	138.333	40.674	179.007	79	7	124.789	128.063	50.944	179.007	59	7	61.873	86.655	40.674	127.329	79	100	159.068	57.723	121.285	179.007	0	7	139.545	28.862	127.828	156.689	29.5	18	125.344	61.607	84.702	146.309	50	37.5	59.255	27.193	50.944	78.137	59	51	58.591	12.377	50.306	62.683	68.5
177	CP Unilateral	Left	101.593	239.824	21.342	261.166	75	92	93.398	230.829	26.916	257.745	55	0	112.646	239.824	21.342	261.166	75	92	200.178	114.842	142.903	257.745	9	0	112.805	76.338	61.16	137.498	29	10	45.722	26.668	31.567	58.235	35	44	30.595	12.709	26.916	39.624	55	50	27.497	6.592	23.677	30.269	71
178	CP Bilateral	Both	100.777	118.064	72.306	190.37	49	50.5	101.88	112.641	72.306	184.947	49	1.5	99.12	99.792	81.67	181.462	71	100	148.287	87.185	97.763	184.947	9.5	1.5	97.745	12.03	90.558	102.588	16	17.5	88.607	28.219	72.577	100.796	48.5	36	87.464	22.735	75.424	98.159	50.5	59	90.882	13.16	84.706	97.866	68.5
179	CP Bilateral	Both	100.163	218.471	29.531	248.002	86.5	7	131.885	213.783	34.219	248.002	53.5	7	47.573	82.69	29.531	112.222	86.5	100	194.261	128.855	119.147	248.002	0	7	175.617	53.16	151.695	204.854	18	18	99.141	125.498	43.533	169.03	50	32.5	40.384	14.823	34.219	49.043	53.5	57	48.062	18.037	38.117	56.155	74.5
180	CP Bilateral	Both	100.959	186.134	28.512	214.647	78	99	113.596	150.646	53.515	204.161	50	0	83.608	186.134	28.512	214.647	78	99	192.824	29.625	174.536	204.161	8	0	134.543	49.493	117.476	166.969	26.5	9	80.011	59.989	54.68	114.669	48.5	30	59.758	5.296	57.542	62.838	52.5	57	52.576	32.099	32.932	65.031	72
181	CP Bilateral	Both	100.984	166.591	43.184	209.775	60.5	3	110.078	159.617	50.158	209.775	50	3	83.187	150.591	49.687	200.278	74	100	181.685	75.178	134.597	209.775	15.5	3	124.543	56.568	90.096	146.664	32.5	21.5	65.842	33.236	54.068	87.303	41.5	41	66.561	22.355	57.088	79.443	62.5	59	60.495	14.476	51.728	66.204	72.5
182	CP Unilateral	Right	101.061	204.029	18.544	222.572	90	4	136.584	179.227	43.345	222.572	58	4	51.159	198.487	18.544	217.03	90	100	205.263	44.091	178.481	222.572	15	4	146.751	42.568	132.187	174.755	28	16	115.666	57.094	77.071	134.165	47	32	52.327	24.824	43.345	68.169	58	48	39.057	4.747	37.329	42.076	72
183	CP Bilateral	Both	101.594	361.695	19.938	381.634	80	5.5	126.3	339.774	41.859	381.634	23.5	5.5	63.918	235.447	19.938	255.385	80	100	286.19	166.864	214.769	381.634	5	5.5	107.776	268.462	41.859	310.322	23.5	11	79.154	59.371	53.149	112.52	39.5	40	81.758	28.141	67.002	95.143	51.5	59	45.63	63.781	22.82	86.601	73
184	CP Unilateral	Left	102.724	402.293	12.642	414.935	74	98	114.004	373.882	15.762	389.644	52	0	87.508	402.293	12.642	414.935	74	98	224.033	265.269	124.375	389.644	8	0	177.463	102.003	116.638	218.641	11	24	43.954	133.892	15.951	149.843	42	29	21.158	14.184	15.762	29.946	52	57	24.424	17.321	15.482	32.803	72
185	CP Bilateral	Both	100.655	152.255	48.403	200.658	60	53.5	108.551	146.685	52.164	198.849	52	4	86.997	116.183	50.013	166.196	74	99.5	176.355	45.027	153.822	198.849	9	4	118.058	67.487	81.15	148.637	32	14.5	74.333	45.045	53.822	98.867	38	39.5	65.555	21.065	56.821	77.886	59.5	51.5	57.173	9.629	52.541	62.169	72.5
186	CP Bilateral	Both	101.134	268.047	11.497	279.544	59.5	6	134.806	265.397	14.147	279.544	48.5	6	51.247	194.596	17.335	211.931	75.5	100	259.444	65.828	213.716	279.544	0	6	197.753	89.686	157.984	247.671	23.5	10	62.766	148.035	15.22	163.255	47	30.5	22.695	3.895	20.653	24.549	52.5	59.5	24.057	8.208	18.892	27.1	73
187	CP Bilateral	Both	101.479	322.795	17.497	340.292	83.5	4	132.186	319.871	20.421	340.292	56	4	55.3	227.968	17.497	245.465	83.5	100	278.027	151.283	189.009	340.292	5	4	154.916	95.498	114.854	210.352	25.5	17	79.258	96.155	24.903	121.058	48	35.5	24.243	9.053	20.421	29.474	56	55.5	27.192	7.838	23.816	31.654	67.5
188	CP Bilateral	Both	100.514	260.486	9.018	269.503	81.5	6.5	145.856	236.586	32.917	269.503	56	6.5	32.709	147.134	9.018	156.151	81.5	100	221.238	132.7	136.803	269.503	5.5	6.5	124.152	122.149	84.578	206.727	24	21	171.487	152.129	78.247	230.377	50	39	42.381	31.904	32.917	64.821	56	51	33.836	27.169	20.627	47.796	72.5
189	CP Unilateral	Right	102.525	358.951	17.819	376.77	66	2	127.489	352.781	23.989	376.77	55	2	67.457	338.267	17.819	356.086	66	100	312.201	185.018	191.752	376.77	10	2	149.134	40.458	127.9	168.358	29	11	50.614	79.155	34.372	113.527	38	30	26.867	9.655	23.989	33.644	55	50	23.027	14.142	17.819	31.962	66
190	CP Bilateral	Both	101.763	350.263	15.249	365.512	84	3.5	129.242	340.983	24.529	365.512	46	3.5	56.126	267.428	15.249	282.677	84	100	288.832	160.585	204.927	365.512	5	3.5	146.391	90.099	104.359	194.458	31	12.5	55.543	74.091	24.828	98.919	45	32	45.841	14.897	38.517	53.414	57.5	55.5	34.581	18.197	27.158	45.356	74.5
191	CP Unilateral	Left	101.152	211.741	31.392	243.133	72	2	120.22	197.392	45.741	243.133	35	2	69.539	200.121	31.392	231.513	72	100	231.042	25.806	217.327	243.133	12	2	123.882	131.776	72.71	204.486	28	13	51.47	20.481	45.741	66.222	35	29	95.586	102.153	54.629	156.782	50	58	57.303	75.916	31.392	107.308	72
192	CP Bilateral	Both	100.888	215.987	21.427	237.414	77	3.5	111.494	207.523	29.891	237.414	60.5	3.5	80.4	168.296	22.392	190.688	78	96.5	191.586	81.604	155.81	237.414	15	3.5	135.383	52.875	110.001	162.875	29	18.5	68.805	50.291	51.421	101.712	44.5	34.5	43.807	40.152	29.891	70.044	60.5	51.5	36.994	19.14	28.888	48.029	70
193	CP Bilateral	Both	100.851	217.333	25.259	242.592	79.5	8	120.973	206.576	36.017	242.592	51	8	68.578	167.848	25.259	193.107	79.5	100	220.725	64.703	177.889	242.592	0	8	161.625	94.533	122.602	217.135	30.5	11.5	65.356	78.669	38.06	116.728	49	31.5	40.053	6.007	37.521	43.528	53	61	44.494	16.69	33.819	50.509	68
194	CP Bilateral	Both	100.826	213.23	34.592	247.822	65.5	5	117.608	202.334	45.488	247.822	58.5	5	70.524	146.785	36.965	183.75	78.5	100	195.133	101.737	146.084	247.822	14	5	134.94	70.258	102.327	172.586	32.5	19.5	85.834	38.789	63.589	102.377	47	35	55.942	25.838	45.488	71.326	58.5	59	44.628	14.924	37.832	52.757	77
195	CP Bilateral	Both	101.147	213	31.568	244.568	43	3	102.872	213	31.568	244.568	43	3	97.833	178.63	36.656	215.286	69.5	100	219.894	62.717	181.851	244.568	9	3	126.085	92.815	76.78	169.595	30	10	42.21	42.78	31.568	74.348	43	39.5	53.685	10.345	47.135	57.48	55	54	41.294	12.005	36.656	48.66	69.5
196	CP Bilateral	Both	100.306	201.396	35.045	236.44	94.5	5	121.124	185.877	50.564	236.44	59	5	60.315	101.759	35.045	136.804	94.5	90.5	165.935	138.744	97.696	236.44	15	5	136.51	93.215	91.319	184.534	19.5	30	102.031	97.087	62.545	159.632	44.5	42	83.358	63.314	50.564	113.878	59	59.5	64.514	30.584	51.093	81.677	74
197	CP Unilateral	Right	101.443	333.621	8.895	342.516	81	5	144.766	332.715	9.801	342.516	57	5	32.571	251.294	8.895	260.189	81	100	304.558	116.557	225.959	342.516	0	5	243.8	130.722	148.026	278.748	28	19	54.372	123.511	12.446	135.957	40	29	17.216	21.247	9.801	31.049	57	47	14.66	2.944	13.207	16.151	74
198	CP Bilateral	Both	101.116	239.646	16.117	255.762	86.5	7.5	133.399	219.675	36.087	255.762	51	7.5	53.156	198.859	16.117	214.976	86.5	100	236.622	39.933	212.578	252.511	0	6.5	184.33	112.769	137.716	250.486	30	11	71.616	94.378	38.55	132.928	47	31	40.135	8.3	36.73	45.029	56.5	51	39.837	7.752	36.033	43.785	71
199	CP Bilateral	Both	101.978	298.971	13.877	312.849	83	50	131.571	284.784	23.735	308.519	60	0.5	59.007	294.932	13.877	308.81	83	99.5	224.573	177.399	131.12	308.519	7	0.5	163.115	84.832	121.005	205.837	22.5	24.5	95.059	110.711	50.726	161.437	45.5	40	55.496	66.864	23.735	90.599	60	51.5	29.8	14.443	21.189	35.632	68
200	CP Bilateral	Both	101.445	240.164	40.723	280.888	80	51	112.257	232.118	45.789	277.908	58.5	1.5	72.762	206.273	40.723	246.996	80	100	173.551	171.662	106.245	277.908	19.5	1.5	116.704	41.074	94.031	135.105	36	25.5	83.676	19.218	73.822	93.04	40.5	48	63.413	41.825	45.789	87.614	58.5	60	48.704	25.579	40.723	66.302	80
201	CP Bilateral	Both	100.766	289.564	26.207	315.771	78	5	124.238	278.316	37.455	315.771	57.5	5	64.395	148.385	26.207	174.593	78	100	229.849	171.298	144.473	315.771	13.5	5	139.609	20.908	129.219	150.127	28.5	29.5	79.875	80.79	54.539	135.329	47	32.5	53.662	25.671	38.18	63.851	58.5	55	55.807	36.233	37.006	73.24	68
202	CP Bilateral	Both	101.305	284.412	9.528	293.94	84.5	4	138.525	273.543	20.397	293.94	59.5	4	44.545	220.117	9.528	229.645	84.5	100	269.68	59.945	233.995	293.94	5.5	4	183.785	86.956	140.573	227.529	30.5	11.5	71.491	94.083	38.485	132.569	46.5	31.5	25.985	15.718	20.397	36.115	59.5	51.5	23.716	5.795	19.766	25.561	67
203	CP Bilateral	Both	100.683	148.857	35.279	184.136	81.5	19	118.991	138.672	45.463	184.136	50	19	68.909	133.102	35.279	168.38	81.5	100	174.103	15.032	165.448	180.481	1.5	9.5	168.025	58.294	125.841	184.136	32	19	72.568	67.844	46.175	114.019	48	33	57.878	21.257	50.361	71.618	56.5	63	62.334	21.996	49.572	71.569	75.5
204	CP Bilateral	Both	101.375	295.981	31.458	327.439	77.5	3.5	124.018	289.359	38.08	327.439	45.5	3.5	63.209	213.342	31.458	244.8	77.5	100	243.096	168.571	158.868	327.439	13	3.5	131.63	36.343	116.927	153.269	31	14	68.361	78.881	38.08	116.961	45.5	32.5	59.145	7.136	55.412	62.548	55	53	41.104	21.75	34.307	56.057	74
205	CP Unilateral	Right	101.58	307.613	20.694	328.307	77	3	131.562	302.07	26.237	328.307	58	3	57.704	235.632	20.694	256.326	77	100	251.323	174.904	153.403	328.307	11	3	159.482	34.893	135.605	170.498	30	21	82.766	94.876	36.452	131.328	49	31	27.516	5.993	26.237	32.23	58	50	26.654	3.434	24.159	27.592	72
206	CP Bilateral	Both	100.092	153.734	57.915	211.649	87	15	111.034	140.048	71.601	211.649	50	15	72.513	60.285	57.915	118.2	87	100	143.661	115.614	96.035	211.649	2.5	15	124.913	36.759	108.116	144.875	35.5	22.5	90.472	33.596	74.078	107.674	47.5	42	79.756	17.611	72.218	89.829	59.5	61	77.037	11.305	71.733	83.038	77.5
207	CP Bilateral	Both	101.064	233.375	16.627	250.002	82	14	125.599	231.848	18.154	250.002	45	14	59.401	191	16.627	207.627	82	100	207.32	69.847	169.36	239.207	12	3	189.644	58.335	152.327	210.662	21.5	19	60.238	128.275	18.154	146.429	45	32.5	39.701	25.681	23.655	49.336	51	62	39.555	14.438	32.884	47.322	75.5
208	CP Bilateral	Both	102.431	355.865	19.72	375.585	65.5	2	130.14	354.592	20.993	375.585	42.5	2	62.353	331.092	19.741	350.832	84.5	100	324.706	137.838	237.747	375.585	8.5	2	144.282	103.457	109.03	212.488	22.5	9.5	56.346	85.905	20.993	106.898	42.5	30	61.055	39.612	41.202	80.814	58.5	51.5	36.199	20.402	26.173	46.575	65.5
209	CP Unilateral	Right	101.292	242.792	16.289	259.081	69	96	117.883	224.359	22.038	246.397	45	4	77.986	242.792	16.289	259.081	69	96	228.758	60.012	186.385	246.397	10	4	163.119	46.068	130.594	176.662	29	11	56.84	101.43	22.038	123.468	45	30	25.953	4.583	23.308	27.89	58	51	18.733	6.563	16.289	22.853	69
210	CP Bilateral	Both	100.901	210.892	18.04	228.933	83	57.5	126.891	186.775	35.964	222.739	58	10	48.659	190.486	18.04	208.526	83	100	203.918	51.235	171.504	222.739	6.5	10	160.841	55.7	130.761	186.461	33.5	17.5	93.539	73.998	60.567	134.565	45.5	38.5	43.806	24.086	35.964	60.05	58	51	33.608	20.337	23.504	43.841	78
211	CP Bilateral	Both	100.711	275.018	8.106	283.124	67.5	6	151.741	270.482	12.642	283.124	53.5	6	31.88	171.68	8.417	180.097	83.5	100	241.026	118.6	164.524	283.124	0	6	201.993	105.94	166.178	272.118	22.5	8	111.788	155.882	24.696	180.578	50	31.5	15.773	9.679	12.8	22.48	54	53	14.767	9.028	9.931	18.959	59
212	CP Bilateral	Both	100.923	224.393	27.194	251.587	69.5	7	117.765	216.033	35.554	251.587	54	7	68.697	161.481	31.015	192.496	78.5	100	223.242	79.6	171.986	251.587	9	7	135.711	62.958	111.199	174.157	33	16.5	66.291	58.532	46.335	104.867	50.5	34	42.709	15.825	35.554	51.379	54	56	45.841	8.434	41.488	49.922	75
213	CP Bilateral	Both	100.925	179.565	38.944	218.508	76	57	111.939	174.247	40.695	214.942	65	7	74.26	151.547	40.92	192.467	81.5	100	182.123	59.736	155.207	214.942	12.5	7	138.298	85.282	83.723	169.005	35	21	72.578	25.73	63.771	89.501	43.5	43.5	48.834	38.193	40.695	78.888	65	51.5	46.9	5.28	44.107	49.386	74.5
214	CP Bilateral	Both	100.777	317.267	10.28	327.547	76	7.5	138.999	315.585	11.962	327.547	60	7.5	34.505	166.395	11.161	177.556	87.5	100	291.399	148.02	179.527	327.547	0	7.5	198.362	147.171	134.595	281.766	31.5	14	51.939	108.004	15.643	123.648	47.5	32.5	14.582	5.927	11.962	17.89	60	51.5	19.849	6.864	15.568	22.432	64
215	CP Bilateral	Both	101.537	245.275	26.226	271.501	63	3	113.159	244.427	27.074	271.501	44	3	85.08	221.476	30.897	252.373	80.5	100	259.579	41.355	230.147	271.501	9	3	135.006	107.503	106.829	214.332	24	10	51.013	79.213	27.074	106.288	44	30.5	39.365	7.908	35.692	43.6	51	58.5	49.632	7.356	45.173	52.529	66
216	CP Bilateral	Both	100.989	201.893	30.207	232.101	70	8	122.816	196.175	35.925	232.101	48	8	67.336	169.135	31.668	200.803	78	100	216.677	35.475	196.625	232.101	1.5	8	161.183	98.136	111.452	209.588	31	12.5	63.305	70.242	35.925	106.167	48	32	51.798	15.086	42.925	58.01	51	56.5	40.299	11.449	35.097	46.546	70
217	CP Unilateral	Left	102.368	372.571	23.149	395.72	84	3	123.966	364.993	30.727	395.72	39	3	69.431	301.666	23.149	324.815	84	100	307.332	223.219	172.501	395.72	13	3	116.753	73.444	83.794	157.238	30	14	44.598	46.176	30.727	76.904	39	31	40.063	15.587	34.279	49.866	53	60	39.566	28.077	24.762	52.84	74
218	CP Unilateral	Left	101.296	205.59	26.226	231.816	38	2	105.015	205.59	26.226	231.816	38	2	95.623	202.082	28.781	230.863	79	100	207.39	50.053	181.762	231.816	9	2	151.732	126.415	79.461	205.876	28	15	40.199	46.411	26.226	72.637	38	29	43.628	8.169	39.54	47.709	46	53	37.451	16.233	29.794	46.027	72
219	CP Bilateral	Both	101.119	344.983	10.717	355.7	78.5	5	141.495	339.586	16.113	355.7	56	5	37.239	203.21	10.717	213.927	78.5	100	287.879	196.2	159.499	355.7	5.5	5	190.019	77.807	146.822	224.629	30.5	12	67.723	117.819	18.217	136.036	49	31.5	18.86	7.935	16.113	24.048	56	56.5	26.044	14.229	17.721	31.95	68.5
220	CP Unilateral	Left	102.182	363.09	23.484	386.574	79	3	127.854	348.882	37.692	386.574	39	3	67.555	313.176	23.484	336.66	79	100	259.404	258.379	128.195	386.574	11	3	136.93	95.374	77.495	172.869	29	17	48.993	33.146	37.692	70.838	39	30	80.234	36.004	66.49	102.494	47	57	67.469	69.959	35.623	105.581	71
221	CP Bilateral	Both	101.028	225.248	21.788	247.036	89	7.5	128.606	214.695	32.341	247.036	49.5	7.5	54.418	178.405	21.788	200.194	89	100	218.025	76.767	170.269	247.036	6	7.5	148.654	43.644	129.901	173.546	17.5	31	85.039	141.541	34.899	176.44	44.5	33	63.865	30.447	51.195	81.642	58	57	44.034	25.83	28.841	54.671	73.5
222	CP Bilateral	Both	100.841	236.359	8.579	244.938	65.5	20.5	132.045	236.222	8.715	244.938	52	20.5	44.5	173.356	14.434	187.791	88.5	100	219.185	66.033	175.654	241.687	2	8.5	194.618	56.38	173.278	229.659	22	22	86.637	197.355	11.983	209.338	44.5	33.5	22.585	32.504	13.957	46.461	59	51	31.944	13.873	23.304	37.177	65
223	CP Unilateral	Right	100.085	236.918	21.616	258.534	76	8	142.126	228.363	30.171	258.534	61	8	33.25	80.059	21.616	101.675	76	100	216.006	144.49	114.044	258.534	0	8	183.003	41.018	161.228	202.246	17	13	125.881	127.434	46.811	174.245	47	35	40.694	15.368	30.171	45.539	61	54	30.105	10.704	23.62	34.324	74
224	CP Bilateral	Both	101.416	243.883	12.189	256.072	77.5	54	116.517	230.561	22.259	252.82	55	4	71.98	239.555	12.189	251.744	77.5	99.5	195.7	89.203	163.617	252.82	2.5	4	148.952	64.856	110.538	175.394	26	24	83.492	93.246	33.924	127.17	50.5	34.5	30.971	19.8	22.259	42.059	55	55.5	21.588	16.343	12.418	28.761	77
225	CP Bilateral	Both	101.067	243.986	13.076	257.062	82.5	2.5	140.612	216.851	40.211	257.062	60	2.5	40.802	185.834	13.076	198.91	82.5	100	215.131	94	163.063	257.062	8.5	2.5	162.361	60.224	133.555	193.779	24.5	20.5	126.203	115.107	66.334	181.441	48.5	36	51.226	22.532	40.211	62.743	60	51.5	25.682	23.289	15.721	39.01	72.5
226	CP Bilateral	Both	101.234	225.171	13.899	239.071	81	2.5	130.74	211.402	27.669	239.071	50.5	2.5	57.304	212.089	13.899	225.988	81	100	225.399	31.954	207.116	239.071	5	2.5	170.233	57.761	147.097	204.858	18.5	10.5	76.429	113.397	37.937	151.334	45	31	53.969	21.849	40.109	61.958	55.5	55	31.256	20.407	23.81	44.216	67
227	CP Unilateral	Right	102.234	333.158	35.773	368.931	45	2	115.125	333.158	35.773	368.931	45	2	84.847	284.137	38.742	322.879	58	100	286.744	216.283	152.648	368.931	9	2	114.517	34.017	99.461	133.478	19	10	56.325	79.657	35.773	115.429	45	30	49.119	18.484	38.407	56.891	57	51	57.173	29.717	38.742	68.459	58
228	CP Bilateral	Both	100.801	288.086	15.131	303.218	81.5	5	121.025	283.155	20.062	303.218	62.5	5	63.729	166.231	15.131	181.362	81.5	100	221.065	150.869	152.349	303.218	8	5	165.813	99.535	109.355	208.889	32.5	19.5	63.487	62.301	37.678	99.979	47.5	33.5	26.557	21.557	20.062	41.619	62.5	51	25.969	8.855	20.977	29.832	71
229	CP Bilateral	Both	100.045	298.698	35.871	334.569	80.5	9	120.987	291.378	43.191	334.569	53.5	9	57.848	64.972	35.871	100.843	80.5	100	227.244	222.978	111.591	334.569	0	9	121.955	65.822	84.81	150.632	33.5	17.5	64.299	28.593	50.085	78.678	47.5	38.5	65.101	36.967	48.898	85.866	58.5	59.5	53.063	29.369	39.571	68.94	77
230	CP Bilateral	Both	101.042	251.684	25.613	277.297	86	5	123.781	219.22	58.078	277.297	53.5	5	64.27	175.493	25.613	201.106	86	100	226.611	109.229	168.069	277.297	5.5	5	136.756	57.279	104.124	161.404	30.5	12.5	80.833	40.743	64.557	105.3	50	35	63.563	12.148	58.078	70.225	53.5	60	56.894	24.435	45.235	69.67	74.5
231	CP Bilateral	Both	102.044	298.597	12.488	311.084	81.5	50.5	122.841	291.457	16.779	308.236	62.5	0.5	65.067	293.798	12.488	306.286	81.5	100	241.654	118.446	189.791	308.236	6	0.5	145.087	100.994	95.117	196.111	25	14.5	50.525	85.209	26.169	111.379	43	32.5	55.187	79.577	16.779	96.356	62.5	52.5	17.395	3.556	15.2	18.757	75.5
232	CP Unilateral	Left	101.223	233.874	26.226	260.1	77	3	125.61	227.732	32.368	260.1	56	3	59.039	197.351	26.226	223.577	77	100	237.306	55.034	205.066	260.1	12	3	154.533	54.999	132.309	187.308	17	13	82.093	112.362	38.434	150.796	50	34	35.242	5.015	32.368	37.384	56	51	38.437	12.884	30.456	43.34	75
233	CP Bilateral	Both	101.658	293.765	12.807	306.572	59.5	4	125.591	293.209	13.363	306.572	40.5	4	67.206	248.715	22.206	270.921	70	99.5	277.551	59.833	246.739	306.572	4.5	4	168.382	117.53	120.527	238.057	22.5	10.5	36.818	89.212	13.363	102.575	40.5	31	49.135	25.591	34.29	59.881	55.5	53.5	32.515	18.18	23.201	41.381	68
234	CP Bilateral	Both	101.074	321.554	34.219	355.773	56.5	5	122.959	317.705	38.068	355.773	41.5	5	66.281	179.884	35.022	214.905	71.5	100	270.267	193.654	162.119	355.773	12	5	133.234	72.66	82.006	154.666	31	20.5	50.844	36.175	38.068	74.243	41.5	32	55.711	26.85	45.763	72.613	53.5	61	48.965	37.019	35.022	72.04	71.5
235	CP Bilateral	Both	101.314	226.395	25.155	251.55	57	33.5	107.116	207.465	44.086	251.55	42	33.5	93.033	196.61	37.265	233.875	79.5	100	185.133	128.475	119.244	247.72	13	1.5	94.279	58.552	63.29	121.842	26.5	16.5	62.731	35.793	44.086	79.879	42	40.5	103.226	115.519	46.775	162.294	51.5	61	77.31	89.4	48.235	137.634	75.5
236	CP Bilateral	Both	101.586	286.028	12.484	298.512	84.5	5	126.552	272.233	26.278	298.512	48.5	5	66.514	252.091	12.484	264.575	84.5	100	275.382	67.935	230.577	298.512	9.5	5	150.184	88.518	118.035	206.553	23	10.5	64.006	109.992	27.578	137.57	47	30.5	35.044	6.331	32.203	38.533	54.5	54.5	46.417	38.498	23.914	62.412	72
237	CP Bilateral	Both	101.239	273.487	26.493	299.981	79	4	123.839	255.035	44.946	299.981	44.5	4	68.421	201.863	26.493	228.356	79	100	259.881	103.923	196.058	299.981	10	4	125.544	72.023	103.381	175.404	18	11	74.362	76.833	44.946	121.779	44.5	30.5	65.788	25.498	49.659	75.157	55	56	37.197	17.863	31.556	49.419	69
238	CP Unilateral	Left	101.853	283.045	9.104	292.149	53	100	129.545	270.613	9.104	279.717	53	0	62.953	282.643	9.506	292.149	69	100	236.211	74.245	205.472	279.717	10	0	154.133	48.761	140.453	189.214	18	11	104.739	120.962	29.049	150.011	48	30	12.626	11.574	9.104	20.679	53	49	11.964	6.011	9.506	15.517	69
239	CP Bilateral	Both	101.254	340.267	18.327	358.594	44	3.5	127.528	340.267	18.327	358.594	44	3.5	61.075	200.746	27.93	228.677	73.5	100	290.429	178.78	179.814	358.594	4.5	3.5	152.589	105.546	113.275	218.821	25.5	11.5	50.526	98.977	18.327	117.304	44	30.5	42.112	8.928	36.818	45.746	54	54	48.111	31.218	29.84	61.058	68
240	CP Bilateral	Both	100.422	174.28	25.209	199.489	88	6.5	121.594	170.023	29.466	199.489	55	6.5	56.793	120.001	25.209	145.21	88	100	170.372	86.312	113.177	199.489	7.5	6.5	166.871	24.605	152.826	177.43	19	26	105.758	109.615	52.588	162.204	49.5	33.5	47.06	34.693	29.466	64.16	55	63	54.929	18.149	44.436	62.586	77
241	CP Bilateral	Both	101.359	309.295	6.173	315.467	53	5.5	128.589	309.295	6.173	315.467	53	5.5	54.495	227.268	9.212	236.48	70	100	261.657	122.098	193.37	315.467	13.5	5.5	169.951	58.99	131.97	190.96	31	15.5	70.506	121.145	11.599	132.744	49.5	33.5	8.351	8.69	6.173	14.863	53	56.5	14.14	8.917	9.41	18.328	69.5
242	CP Bilateral	Both	100.909	253.523	10.079	263.602	80	6	140.966	230.192	33.41	263.602	54.5	6	44.376	183.535	10.079	193.614	80	100	237.262	74.602	189	263.602	0	6	188.426	113.424	144.332	257.755	23.5	9	89.921	109.245	40.205	149.45	47.5	30.5	39.203	14.934	33.41	48.344	54.5	54	35.457	34.209	17.732	51.941	72
243	CP Bilateral	Both	100.474	301.001	16.951	317.952	71	4.5	125.058	291.163	26.789	317.952	50.5	4.5	61.207	225.014	16.989	242.003	86.5	83	246.081	181.035	136.918	317.952	0	4.5	124.099	67.684	99.054	166.738	26	22	62.031	79.363	28.967	108.33	49.5	32	91.577	143.44	27.474	170.914	51	58.5	72.132	89.244	44.474	133.717	69.5
244	CP Unilateral	Left	100.934	190.465	18.125	208.59	65	3	129.062	159.671	48.919	208.59	60	3	58.04	181.219	18.125	199.344	65	100	199.247	21.099	187.491	208.59	0	3	131.549	86.789	104.007	190.796	29	12	111.845	36.922	94.892	131.814	48	37	82.408	43.767	48.919	92.686	60	49	23.307	19.315	18.125	37.44	65
245	CP Bilateral	Both	99.959	172.186	26.637	198.823	89.5	24	119.57	155.328	43.495	198.823	56.5	24	48.514	81.211	26.637	107.848	89.5	87	150.796	89.488	88.627	178.115	0	22	169.999	56.274	142.232	198.506	35	24.5	105.893	84.69	66.619	151.309	50.5	37.5	60.268	36.217	43.495	79.712	56.5	66	59.663	28.26	44.882	73.142	81
246	CP Unilateral	Left	101.13	256.806	11.248	268.054	78	7	135.363	248.771	19.283	268.054	48	7	54.955	204.675	11.248	215.923	78	100	239.133	65.587	202.467	268.054	0	7	205.479	39.497	185.228	224.725	28	18	64.786	147.662	22.376	170.038	46	29	32.351	24.571	19.283	43.854	48	55	29.974	21.021	18.187	39.208	71
247	CP Bilateral	Both	101.938	289.009	13.599	302.608	66	51	127.98	271.702	29.27	300.972	51	2	64.291	282.516	18.187	300.703	86.5	100	267.978	89.034	211.938	300.972	9.5	2	142.247	95.626	103.079	198.705	25	10.5	68.868	74.708	40.473	115.181	42	40	63.29	44.968	39.897	84.865	55.5	53.5	34.415	6.975	31.001	37.976	69.5
248	CP Unilateral	Left	99.932	503.879	23.148	527.027	98	3	133.358	499.655	27.372	527.027	60	3	34.065	67.545	23.148	90.693	98	100	204.227	428.111	98.916	527.027	0	3	150.474	92.901	120.271	213.172	38	30	76.931	54.51	53.666	108.176	47	39	40.08	33.754	27.372	61.126	60	51	34.82	5.714	32.313	38.027	67
249	CP Bilateral	Both	100.723	163.132	33.047	196.178	70.5	3.5	112.583	152.985	43.194	196.178	55.5	3.5	78.229	132.558	36.24	168.798	86.5	100	171.705	44.259	151.919	196.178	14	3.5	126.061	42.331	106.194	148.525	31	16	92.013	49.17	62.691	111.861	50	37	55.806	30.9	43.194	74.093	55.5	64.5	93.041	35.791	69.986	105.776	70.5
250	CP Bilateral	Both	101.357	294.726	15.286	310.012	81	3.5	135.981	285.06	24.952	310.012	56.5	3.5	48.555	216.027	15.286	231.313	81	100	274.099	101.855	208.156	310.012	10.5	3.5	161.979	74.697	118.661	193.358	22	19	82.577	79.521	45.023	124.544	50	34.5	33.644	18.757	24.952	43.709	56.5	55.5	26.975	5.794	24.288	30.082	65
251	CP Bilateral	Both	101.519	247.134	13.201	260.334	61.5	51	114.124	227.227	32.282	259.508	41	1.5	86.596	232.713	21.92	254.634	80	99.5	241.544	47.205	212.303	259.508	5.5	1.5	141.284	76.071	116.572	192.642	13.5	6.5	62.003	94.219	32.282	126.5	41	38.5	83.205	11.254	77.87	89.124	51	54.5	64.979	45.118	47.575	92.692	63.5
252	CP Unilateral	Left	101.492	347.487	18.108	365.595	42	4	131.734	347.487	18.108	365.595	42	4	55.374	215.692	24.482	240.174	65	100	301.609	147.079	218.516	365.595	10	4	143.069	71.134	126.022	197.156	19	11	82.217	138.869	18.108	156.977	42	28	53.732	28.214	36.901	65.115	60	52	26.336	7.579	24.482	32.061	65
253	CP Bilateral	Both	100.639	207.483	37.684	245.167	68.5	6	123.3	198.809	46.358	245.167	54	6	66.428	124.735	40.642	165.377	86.5	100	207.077	88.161	157.006	245.167	6	6	129.732	61.602	111.138	172.74	15	16	102.222	60.616	63.448	124.064	49.5	35	59.025	37.603	46.358	83.961	54	60	67.519	48.983	45.394	94.377	72.5
254	CP Bilateral	Both	100.823	215.309	39.909	255.219	59	3.5	118.596	202.725	52.493	255.219	49	3.5	72.753	137.381	50.344	187.726	73.5	100	189.53	131.281	123.938	255.219	13	3.5	139.421	56.422	103.182	159.605	26	24.5	78.786	51.74	64.734	116.474	42	33	69.101	37.968	54.106	92.074	57	56.5	60.715	26.101	50.344	76.445	73.5
255	CP Bilateral	Both	100.89	234.7	13.752	248.452	68	6	116.116	221.993	26.459	248.452	45.5	6	76.489	190.487	14.981	205.469	81	96.5	215.299	79.972	168.48	248.452	5.5	6	155.216	73.263	116.286	189.55	21	20	59.526	81.168	26.595	107.762	45	31.5	31.805	6.974	28.818	35.791	52	58.5	34.959	7.11	31.047	38.157	68.5
256	CP Unilateral	Left	102.038	299.111	16.648	315.759	71	1	106.116	296.244	19.515	315.759	56	1	96.309	279.32	16.648	295.968	71	100	256.318	114.552	201.207	315.759	10	1	123.448	74.15	105.238	179.388	28	11	49.894	65.238	32.02	97.258	37	29	28.545	25.545	19.515	45.06	56	46	22.743	10.621	16.648	27.269	71
257	CP Bilateral	Both	100.912	214.427	15.866	230.292	78	20	127.421	205.875	24.418	230.292	50	20	57.157	179.216	15.866	195.082	78	100	206.438	43.314	183.338	226.652	7	7	167.254	109.158	117.717	226.875	21	21.5	94.985	162.161	29.14	191.3	47	33	35.894	12.182	29.92	42.103	53	61.5	31.018	19.989	21.577	41.566	74
258	CP Bilateral	Both	101.912	277.784	24.427	302.211	59.5	51.5	122.316	277.48	24.556	302.036	45	2	70.184	264.697	29.783	294.481	67	100	277.209	88.498	213.538	302.036	10.5	2	164.939	128.492	74.724	203.216	30	19.5	38.148	36.56	25.557	62.117	36.5	31	32.487	10.364	27.738	38.102	57	58	32.723	7.277	29.783	37.06	67
259	CP Bilateral	Both	100.764	237.141	10.257	247.398	67.5	6	118.278	229.766	17.632	247.398	57.5	6	74.055	172.017	10.775	182.792	72	95.5	209.384	84.633	162.765	247.398	5	6	165.223	102.291	96.194	198.486	30.5	18	56.523	76.799	35.637	112.436	46	41	36.031	52.96	17.632	70.592	57.5	50.5	18.424	10.973	14.052	25.024	69
260	CP Bilateral	Both	100.182	259.979	30.867	290.846	83	8	125.573	250.35	40.496	290.846	39	8	63.17	94.158	30.867	125.025	83	81.5	216.737	170.754	120.092	290.846	0	8	163.084	171.049	112.109	283.159	29	9.5	72.965	64.524	40.496	105.019	39	30	64.259	30.017	55.123	85.14	54.5	54	76.314	33.162	55.187	88.349	72
261	CP Bilateral	Both	100.696	176.233	29.911	206.143	83	14	123.793	155.608	50.536	206.143	52.5	14	61.582	143.785	29.911	173.696	83	100	181.206	35.857	161.268	197.125	5	4.5	165.909	53.766	135.452	189.218	26	17	83.771	80.436	51.025	131.461	47	32	61.8	16.486	53.064	69.549	54	58.5	56.397	21.121	45.825	66.946	75
262	CP Bilateral	Both	100.223	260.856	23.388	284.244	56.5	9	114.307	260.856	23.388	284.244	56.5	9	67.566	87.339	40.502	127.841	91.5	100	203.812	183.869	100.375	284.244	10.5	9	128.925	38.622	105.539	144.161	32.5	21.5	76.648	48.586	58.328	106.914	50	36	37.272	48.321	23.388	71.708	56.5	60	70.681	20.722	60	80.722	78.5
263	CP Unilateral	Right	100.841	173.935	29.908	203.843	77	5	125.185	164.931	38.912	203.843	52	5	63.718	153.713	29.908	183.621	77	100	195.764	24.189	179.654	203.843	0	5	175.81	48.669	144.045	192.714	29	18	84.289	85.659	51.967	137.626	48	30	45.081	12.177	38.912	51.09	52	59	42.46	15.415	34.225	49.639	73
264	CP Bilateral	Both	101.321	256.936	17.388	274.324	83	3.5	120.946	239.349	34.975	274.324	54	3.5	71.218	214.323	17.388	231.71	83	100	238.268	81.363	192.961	274.324	12	3.5	146.605	68.674	117.874	186.548	31	15.5	65.845	69.391	43.758	113.148	45	32	46.98	31.428	35.876	67.305	60	53	81.02	85.365	35.544	120.909	69.5
265	CP Unilateral	Left	102.993	487.087	11.471	498.558	64	3	133.158	479.864	18.694	498.558	39	3	63.916	389.226	11.471	400.697	64	100	407.049	235.636	262.922	498.558	9	3	139.629	168.933	66.753	235.686	27	10	34.709	42.401	18.694	61.094	39	28	34.674	26.063	21.574	47.636	56	47	15.065	10.752	11.471	22.223	64
266	CP Bilateral	Both	101.753	444.053	21.895	465.948	78	4	126.722	427.892	38.056	465.948	47.5	4	55.659	258.605	21.895	280.5	78	100	292.094	351.731	114.217	465.948	14	4	101.47	49.117	72.764	121.882	32	17	54.11	37.84	39.334	77.174	46.5	45	75.966	77.327	44.615	121.942	55	61.5	53.042	91.54	24.345	115.885	74.5
267	CP Bilateral	Both	101.236	227.553	20.796	248.349	64	3.5	119.718	225.035	23.314	248.349	51	3.5	68.067	199.172	27.484	226.656	74	100	205.186	99.146	149.202	248.349	14.5	3.5	172.953	72.322	130.409	202.73	24.5	26	58.011	102.335	29.032	131.367	43.5	33.5	34.95	20.066	27.966	48.033	60	52.5	43.598	22.38	30.364	52.744	70.5
268	CP Bilateral	Both	101.554	282.859	10.99	293.849	48	5.5	123.118	282.859	10.99	293.849	48	5.5	67.375	233.2	15.852	249.052	69.5	100	255.716	83.047	210.801	293.849	6	5.5	151.66	111.79	111.453	223.243	25	12.5	60.976	96.881	14.061	110.942	46	33	27.764	12.654	19.938	32.591	57.5	57.5	23.291	19.39	15.852	35.242	69.5
269	CP Unilateral	Left	101.133	218.597	24.019	242.616	61	4	124.873	212.048	30.568	242.616	44	4	67.785	190.629	24.019	214.648	61	100	210.26	102.494	140.122	242.616	10	4	115.745	22.504	102.7	125.204	14	29	82.376	94.667	30.568	125.235	44	49	130.508	131.373	48.627	180	58	52	46.735	54.375	24.019	78.394	61
270	CP Unilateral	Left	101.884	295.49	25.37	320.86	81	3	121.298	291.835	29.025	320.86	57	3	73.473	266.063	25.37	291.433	81	100	283.153	129.075	191.785	320.86	11	3	141.63	124.852	53.045	177.897	28	19	51.702	19.733	42.972	62.706	31	46	41.668	32.437	29.025	61.462	57	47	30.38	6.753	27.012	33.765	72
271	CP Bilateral	Both	101.837	340.505	22.925	363.431	67.5	3	124.531	339.09	24.341	363.431	51	3	61.168	256.73	28.593	285.322	89.5	100	256.911	240.694	122.737	363.431	14	3	109.781	48.201	90.28	138.481	22	22	49.938	74.324	26.585	100.909	48.5	33	95.588	115.423	37.776	153.199	59.5	58.5	42.164	15.407	35.214	50.621	71
272	CP Unilateral	Left	101.083	294.746	24.258	319.004	78	4	134.342	275.562	43.443	319.004	44	4	61.316	197.703	24.258	221.961	78	100	262.683	124.455	194.549	319.004	0	4	182.536	104.377	117.302	221.679	25	13	74.098	51.856	50.847	102.703	41	26	50.448	21.498	43.443	64.94	44	54	67.215	23.614	50.61	74.224	70
273	CP Bilateral	Both	101.406	238.099	18.96	257.059	61.5	2	118.429	231.512	25.547	257.059	49.5	2	76.831	219.948	22.849	242.798	68	100	210.086	118.941	138.118	257.059	9.5	2	142.325	51.426	118.076	169.502	12	25	86.483	109.21	29.854	139.064	48	30.5	31.824	16.651	26.306	42.957	53	58.5	48.598	24.453	35.008	59.461	65.5
274	CP Bilateral	Both	101.997	279.656	30.411	310.067	53.5	50	100.873	260.663	47.135	307.798	31	0.5	103.499	274.272	30.843	305.115	78.5	99.5	210.075	195.5	112.298	307.798	9.5	0.5	72.94	65.639	48.131	113.771	30	13.5	75.445	52.413	47.135	99.548	31	50	96.344	28.513	86.103	114.617	57.5	55.5	78.099	73.709	37.818	111.527	73.5
275	CP Bilateral	Both	101.09	339.198	15.451	354.649	44.5	5.5	130.261	339.198	15.451	354.649	44.5	5.5	53.681	181.728	23.66	205.387	90.5	100	261.085	201.251	153.398	354.649	14.5	5.5	89.722	86.562	58.915	145.476	32	15.5	41.571	91.552	15.451	107.003	44.5	41	145.183	139.414	59.097	198.511	58	59	48.585	24.12	37.269	61.389	75
276	CP Unilateral	Right	102.411	326.587	22.206	348.793	70	100	118.311	316.066	29.808	345.874	40	1	80.077	326.587	22.206	348.793	70	100	291.701	157.627	188.247	345.874	9	1	106.544	78.56	80.783	159.343	16	10	65.09	97.933	29.808	127.741	40	30	70.07	7.907	65.644	73.551	50	55	38.791	40.685	22.206	62.891	70
277	CP Unilateral	Right	101.391	263.989	18.979	282.968	77	4	124.511	232.494	50.474	282.968	54	4	61.4	227.056	18.979	246.035	77	100	216.793	151.689	131.279	282.968	14	4	104.997	39.236	90.722	129.958	29	15	73.665	46.238	53.542	99.78	53	35	121.725	134.283	50.474	184.757	54	61	54.22	112.464	20.467	132.931	75
278	CP Bilateral	Both	100.442	174.924	39.995	214.919	84.5	32	111.138	159.18	55.739	214.919	65.5	32	75.441	125.753	39.995	165.749	84.5	95.5	144.041	92.748	110.33	203.079	17	4	113.314	18.545	104.788	123.333	35	23	79.794	43.417	65.362	108.779	42	43	91.865	63.232	55.739	118.971	65.5	56	47.369	13.631	42.583	56.214	78
279	CP Bilateral	Both	100.17	174.827	25.463	200.29	63.5	10	121.891	172.937	27.353	200.29	59	10	55.934	86.792	25.864	112.656	78	91	170.92	79.247	121.043	200.29	0	10	151.624	39.495	132.682	172.177	33	18	118.374	59.595	87.061	146.656	42	38.5	47.65	66.772	27.353	94.125	59	51	37.739	33.279	26.115	59.394	69.5
280	CP Bilateral	Both	100.318	213.266	17.978	231.243	73.5	9.5	125.104	206.35	24.893	231.243	57.5	9.5	57.021	130.786	17.978	148.764	73.5	87.5	192.254	95.198	136.045	231.243	0	9.5	155.011	103.996	105.957	209.953	27	15	86.797	60.933	49.746	110.679	50	34.5	72.824	70.68	30.399	101.079	58.5	55	67.155	25.865	57.118	82.983	66
281	CP Bilateral	Both	101.318	235.114	17.281	252.395	60.5	51.5	111.074	222.457	21.484	243.941	56	3	87.497	207.631	31.216	238.846	76	99.5	204.009	102.333	141.608	243.941	10.5	3	137.662	48.994	108.828	157.822	20.5	17	69.827	83.997	27.7	111.697	50	32	32.691	25.032	21.484	46.517	56	55.5	57.329	32.913	40.209	73.122	65
282	CP Bilateral	Both	101.242	340.308	16.348	356.655	79	27	124.012	327.44	29.216	356.655	40.5	27	63.987	205.863	16.348	222.211	79	100	215.869	157.444	116.135	273.579	12.5	3.5	91.377	27.945	78.406	106.351	23.5	13.5	84.274	215.248	29.216	244.464	40.5	41	130.8	182.68	53.99	236.67	58.5	56.5	51.257	47.734	24.173	71.907	75
283	CP Bilateral	Both	101.373	240.431	9.198	249.63	63	51	125.106	235.209	13.535	248.744	48	2	64.566	231.914	10.167	242.08	80	99.5	215.688	72.838	175.906	248.744	11.5	2	175.461	20.578	165.464	186.041	18.5	19.5	72.612	147.177	13.893	161.07	47.5	32	16.799	2.854	15.835	18.689	54	58.5	20.885	7.006	16.525	23.531	67.5
284	CP Bilateral	Both	100.607	199.628	25.47	225.097	70	4.5	123.883	184.514	40.584	225.097	49.5	4.5	59.025	136.854	26.301	163.155	82.5	100	194.334	67.237	157.86	225.097	0	4.5	129.231	105.913	77.881	183.793	32	15	82.656	69.78	47.846	117.626	37	45	91.761	66.249	61.652	127.902	62.5	54.5	45.385	35.642	32.282	67.925	70.5
285	CP Bilateral	Both	100.057	351.733	26.151	377.885	87	10.5	129.208	348.975	28.909	377.885	44.5	10.5	48.481	89.814	26.151	115.965	87	82.5	283.134	262.381	115.503	377.885	0	10.5	119.758	134.642	95.413	230.055	26.5	15	52.421	69.297	28.909	98.206	44.5	33	88.343	77.42	45.59	123.01	53	61.5	59.251	51.455	45.771	97.227	74
286	CP Bilateral	Both	101.027	377.538	9.89	387.428	87.5	5	144.608	368.08	19.348	387.428	40	5	33.197	197.201	9.89	207.091	87.5	100	317.068	195.094	192.334	387.428	5.5	5	186.221	125.893	126.651	252.545	31	13	46.698	91.234	19.348	110.582	40	32	33.038	17.589	27.466	45.056	57.5	51	27.693	11.811	20.249	32.06	73.5
287	CP Bilateral	Both	100.739	211.617	35.711	247.328	86	5	117.116	193.847	53.481	247.328	59	5	64.951	140.463	35.711	176.174	86	100	174.887	138.3	109.028	247.328	8	5	131.615	33.767	110.817	144.584	28.5	28.5	87.255	32.045	77.1	109.145	46	35	68.118	34.09	53.481	87.571	59	58	55.754	22.767	45.121	67.888	78
288	CP Unilateral	Right	101.639	320.793	30.137	350.931	79	3	125.186	315.084	35.847	350.931	44	3	64.205	240.389	30.137	270.527	79	100	281.928	172.668	178.263	350.931	12	3	127.497	55.783	102.933	158.716	31	13	51.913	56.036	35.847	91.884	44	32	62.519	9.044	56.087	65.132	61	53	49.569	15.969	39.098	55.067	74
289	CP Bilateral	Both	101.117	268.563	19.121	287.684	83	6	132.125	258.14	29.544	287.684	45	6	56.698	196.02	19.121	215.141	83	100	262.355	71.8	215.885	287.684	0	6	173.858	99.218	144.013	243.231	18.5	10	67.611	125.862	29.544	155.406	45	30.5	34.712	5.241	32.546	37.787	54	55	37.141	10.135	30.172	40.306	72.5
290	CP Unilateral	Right	101.704	264.006	15.435	279.441	55	1	113.252	264.006	15.435	279.441	55	1	86.127	254.104	16.229	270.332	68	100	217.39	137.659	141.783	279.441	8	1	164.803	47.367	140.273	187.64	9	26	78.215	168.29	17.139	185.429	40	27	22.573	14.125	15.435	29.56	55	47	17.803	3.39	16.229	19.619	68
291	CP Bilateral	Both	100.234	138.757	45.117	183.874	79	22	109.331	133.859	50.015	183.874	54.5	22	76.492	72.371	48.494	120.864	85	100	146.208	71.968	108.37	180.338	6.5	21	150.59	59.035	120.689	179.724	35.5	23.5	85.011	54.339	65.049	119.388	47	37	63.161	24.524	53.356	77.88	59	56.5	69.368	22.279	60.411	82.69	76
292	CP Unilateral	Right	100.176	275.203	25.536	300.739	88	8	114.957	274.968	25.771	300.739	41	8	78.544	135.742	25.536	161.278	88	69	228.217	186.413	114.326	300.739	0	8	152.995	133.836	115.162	248.998	17	11	55.305	84.463	25.771	110.234	41	29	48.528	25.499	36.76	62.259	55	49	121.269	98.783	62.495	161.278	60
293	CP Unilateral	Left	101.312	256.071	9.84	265.911	75	7	140.274	245.577	20.334	265.911	54	7	54.726	231.588	9.84	241.428	75	100	248.919	41.787	220.921	262.708	0	5	206.901	90.093	175.818	265.911	14	7	84.299	138.882	31.181	170.064	46	27	23.835	9.278	20.334	29.611	54	47	19.514	9.831	13.348	23.179	70
294	CP Unilateral	Right	101.348	220.223	42.092	262.315	42	2	118.527	220.223	42.092	262.315	42	2	75.15	178.772	45.827	224.599	84	100	217.798	115.196	147.119	262.315	12	2	138.563	48.18	114.082	162.262	31	24	59.461	61.435	42.092	103.527	42	32	63.634	12.393	59.038	71.431	54	60	78.822	27.334	64.011	91.345	73
295	CP Bilateral	Both	100.681	261.372	27.931	289.303	63	5	127.078	246.942	42.362	289.303	53	5	51.051	152.789	28.004	180.793	75	100	217.99	149.793	139.51	289.303	8.5	5	158.868	45.44	142.547	187.987	19	19.5	75.364	102.8	42.479	145.279	48	33	58.085	32.63	42.362	74.992	53	60.5	33.743	20.412	28.004	48.416	75
296	CP Bilateral	Both	101.087	249.887	41.917	291.805	68	4.5	119.532	241.836	49.969	291.805	43	4.5	71.416	169.78	49.036	218.816	84	100	235.01	133.581	158.224	291.805	8	4.5	111.898	78.07	82.157	160.228	26.5	13.5	70.056	41.99	49.969	91.959	43	39	81.86	37.443	62.162	99.605	60.5	51.5	60.331	12.667	54.358	67.025	67
297	CP Bilateral	Both	100.476	213.625	32.004	245.629	42	40	100.39	205.345	32.004	237.349	42	28	98.644	103.102	72.07	175.172	92	88	157.279	127.754	103.977	231.731	19	3.5	64.088	58.044	41.282	99.326	35	20.5	47.258	57.88	32.004	89.884	42	50.5	109.897	37.544	91.542	129.087	58.5	57	113.958	25.793	97.58	123.373	75.5
298	CP Unilateral	Left	101.327	329.523	13.462	342.985	77	24	138.948	319.827	23.158	342.985	42	24	43.954	221.7	13.462	235.162	77	100	233.133	130.606	170.251	300.857	12	3	231.92	197.907	145.078	342.985	17	24	63.333	154.668	23.158	177.826	42	30	27.882	6.249	24.784	31.033	52	57	19.962	8.194	16.352	24.546	73
299	CP Bilateral	Both	100.933	281.654	8.49	290.144	72	15.5	125.835	281.178	8.966	290.144	54.5	15.5	57.707	201.888	8.49	210.378	72	85	207.862	69.013	163.301	232.314	5	3	195.954	101.643	141.033	242.676	23	24.5	58.187	131.33	12.608	143.938	46.5	33	45.18	61.157	21.069	82.227	58.5	58.5	58.08	61.328	21.138	82.466	69
300	CP Unilateral	Left	101.395	408.473	30.078	438.551	86	4	125.764	393.185	45.366	438.551	53	4	65.733	209.287	30.078	239.365	86	100	336.344	217.614	220.937	438.551	9	4	133.6	114.513	81.03	195.543	27	10	61.572	28.265	48.709	76.974	42	28	48.726	7.138	45.366	52.505	53	46	45.117	12.306	36.486	48.792	73
301	CP Bilateral	Both	101.472	261.055	35.173	296.228	80	5	117.145	247.978	48.25	296.228	42.5	5	75.834	211.297	35.173	246.47	80	99.5	219.955	163.625	132.602	296.228	6	5	148.916	106.235	74.922	181.158	30.5	20	57.029	19.508	49.073	68.581	41.5	31.5	55.397	12.886	50.977	63.864	51	62	61.579	17.364	52.336	69.7	68.5
302	CP Bilateral	Both	101.105	267.369	37.886	305.255	77.5	4	122.771	253.468	51.787	305.255	49.5	4	68.335	172.132	37.886	210.019	77.5	100	249.316	139.351	165.904	305.255	4	4	117.001	55.968	93.672	149.641	13.5	10	91.505	75.255	54.207	129.462	48	32	66.159	17.098	59.13	76.228	57	55.5	59.302	33.45	40.72	74.17	73
303	CP Bilateral	Both	100.62	192.385	35.507	227.892	81.5	7	112.103	166.494	61.397	227.892	35.5	7	76.737	132.715	35.507	168.221	81.5	98	186.867	92.653	135.238	227.892	17.5	7	86.585	62.859	62.688	125.547	33.5	18.5	77.027	32.569	62.095	94.664	36.5	50	89.431	37.06	70.122	107.182	67.5	53.5	52.304	28.467	39.166	67.633	78.5
304	CP Bilateral	Both	100.396	208.56	37.454	246.014	68.5	17.5	120.496	192.039	53.976	246.014	57	17.5	58.122	104.326	40.096	144.421	82.5	83.5	174.036	140.922	99.5	240.422	8	8.5	144.273	29.706	126.72	156.427	25.5	26.5	104.043	47.963	81.853	129.816	50	34.5	66.386	23.601	53.976	77.577	57	57.5	54.014	23.126	43.109	66.235	77.5
305	CP Bilateral	Both	101.68	285.771	25.088	310.859	83.5	2.5	126.781	270.428	40.43	310.859	53	2.5	58.947	248.43	25.088	273.518	83.5	100	240.538	136.893	173.966	310.859	12.5	2.5	144.557	59.367	112.747	172.113	25.5	13.5	72.854	64.032	45.22	109.252	43.5	32	60.412	31.113	45.763	76.876	60.5	53	38.228	13.669	32.523	46.192	71.5
306	CP Bilateral	Both	100.871	341.943	7.842	349.785	92	6.5	137.669	333.162	16.623	349.785	50	6.5	38.854	191.306	7.842	199.148	92	99.5	271.335	174.439	175.346	349.785	1	6.5	174.856	162.059	107.052	269.111	31	13.5	61.798	86.742	26.142	112.883	45.5	40	55.649	39.678	39.287	78.966	61	52	35.528	14.432	30.93	45.361	74.5
307	CP Bilateral	Both	99.877	153.738	34.614	188.351	73.5	19	119.557	142.373	45.979	188.351	29.5	19	52.155	49.425	37.114	86.538	86.5	100	141.364	94.828	85.917	180.745	0	12.5	160.865	54.781	132.025	186.806	28.5	29.5	122.262	26.164	111.067	137.231	45	42	68.182	66.488	46.845	113.333	64.5	51	50.619	8.835	45.916	54.752	78
308	CP Unilateral	Right	101.027	352.335	20.703	373.038	82	9	135.751	341.024	32.014	373.038	37	9	48.074	172.169	20.703	192.872	82	100	309.773	157.575	215.463	373.038	0	9	116.322	115.862	83.451	199.313	25	15	51.708	47.68	32.014	79.695	37	31	68.773	40.162	44.366	84.529	60	54	46.049	16.915	39.279	56.194	62
309	CP Bilateral	Both	101.009	354.868	15.443	370.311	59	4	120.587	349.157	21.154	370.311	54	4	68.196	180.8	24.231	205.031	75.5	100	261.907	237.903	132.408	370.311	12	4	98.794	52.871	72.276	125.147	29.5	16	63.574	41.225	47.61	88.835	43	42.5	90.29	141.775	23.424	165.198	57	57.5	43.478	46.609	29.954	76.563	73
310	CP Bilateral	Both	100.259	141.044	44.483	185.526	93	46.5	101.935	136.883	48.439	185.322	40.5	31	98.142	107.334	44.483	151.816	93	94.5	134.846	75.785	96.42	172.205	12	3	119.061	47.236	94.027	141.263	22.5	20.5	68.715	65.227	48.439	113.666	40.5	41	100.726	33.646	82.858	116.504	53.5	59.5	98.114	21.685	87.856	109.54	66
311	CP Unilateral	Right	101.254	236.02	33.416	269.436	73	3	117.741	230.638	38.798	269.436	40	3	75.044	195.815	33.416	229.231	73	100	231.842	113.046	156.39	269.436	11	3	117.01	45.271	98.15	143.421	18	12	80.001	87.366	38.798	126.164	40	31	65.742	37.06	48.609	85.668	53	61	50.794	50.695	33.416	84.111	73
312	CP Bilateral	Both	102.764	474.293	15.032	489.326	77.5	2	127.192	461.704	27.621	489.326	34.5	2	65.511	368.129	15.032	383.162	77.5	100	296.018	357.465	131.861	489.326	8	2	70.415	163.845	30.136	193.981	25	12	95.17	144.736	27.621	172.358	34.5	47.5	96.523	65.854	70.821	136.675	60	51	31.526	43.619	16.591	60.21	73
313	CP Bilateral	Both	100.409	282.448	14.913	297.361	73	6.5	128.372	275.464	21.897	297.361	61.5	6.5	41.565	126.767	14.913	141.68	73	100	206.8	153.967	143.394	297.361	7	6.5	140.961	80.838	100.752	181.589	24	18	108.477	58.781	79.831	138.612	49	34	62.397	106.935	21.897	128.832	61.5	52.5	16.947	6.241	14.913	21.154	73
314	CP Bilateral	Both	100.023	311.307	24.719	336.026	83	5.5	133.714	302.853	33.172	336.026	62	5.5	41.746	84.927	24.719	109.646	83	97.5	212.109	244.105	91.921	336.026	7	5.5	149.119	109.938	107.279	217.216	20.5	23	116.733	131.71	61.673	193.383	48	33	46.105	30.388	33.172	63.561	62	54.5	34.098	8.378	29.731	38.109	69.5
315	CP Unilateral	Left	102.056	301.873	13.126	314.999	75	3	132.001	293.911	21.088	314.999	54	3	63.263	301.371	13.126	314.497	75	100	295.172	61.236	253.763	314.999	8	3	191.306	108.901	129.899	238.8	28	9	44.482	91.444	23.627	115.071	47	29	21.804	2.1	21.088	23.188	54	48	18.239	7.155	14.522	21.677	70
316	CP Bilateral	Both	101.321	212.376	36.349	248.725	75.5	50	111.631	196.594	46.632	243.226	58	1	82.705	200.318	36.349	236.667	75.5	99	171.751	125.352	117.875	243.226	14	1	122.731	24.675	111.777	136.452	19.5	30	91.033	58.265	68.957	127.222	46.5	33	62.463	36.492	46.632	83.124	58	57	43.574	15.948	36.779	52.726	74.5
317	CP Unilateral	Right	102.066	296.085	21.784	317.869	65	100	107.267	250.929	31.507	282.436	53	0	94.758	296.085	21.784	317.869	65	100	207.331	152.283	130.153	282.436	8	0	120.803	83.515	81.929	165.444	13	26	87.823	125.616	34.001	159.617	43	29	34.375	7.12	31.507	38.627	53	48	25.244	11.318	21.784	33.101	65
318	CP Bilateral	Both	100.818	287.467	17.523	304.99	64.5	6.5	128.117	276.074	28.915	304.99	53	6.5	59.167	162.794	21.664	184.459	69.5	100	222.283	179.24	125.749	304.99	6.5	6.5	163.733	142.514	101.913	244.428	20	21.5	88.471	86.752	45.606	132.358	49.5	31.5	37.243	15.765	29.475	45.24	54	54.5	40.176	34.245	22.437	56.682	68.5
319	CP Bilateral	Both	102.458	559.018	16.005	575.023	74.5	30	131.233	549.108	25.915	575.023	54.5	30	55.615	332.433	16.005	348.438	74.5	99.5	298.294	389.61	114.978	504.589	10	3.5	112.358	80.553	69.107	149.659	31	14.5	46.762	39.792	27.451	67.243	45	33.5	117.178	135.711	47.165	182.876	56.5	54	22.94	21.354	16.369	37.723	68
320	CP Bilateral	Both	101.516	314.551	44.401	358.952	63	2.5	111.851	311.796	47.156	358.952	43.5	2.5	80.946	217.027	48.003	265.03	88	100	217.673	270.508	88.444	358.952	12.5	2.5	89.423	41.427	66.887	108.313	33	20.5	56.474	25.873	47.156	73.029	43.5	42.5	82.316	14.715	74.222	88.937	51.5	63	71.828	24.822	59.043	83.865	77.5
321	CP Bilateral	Both	101.668	280.208	18.139	298.347	82	2.5	127.965	270.822	27.525	298.347	53.5	2.5	59.042	249.412	18.139	267.55	82	100	254.547	125.812	172.536	298.347	12	2.5	142.718	52.237	114.395	166.633	22.5	17.5	76.053	68.792	46.187	114.979	45.5	32	46.79	38.64	31.484	70.124	54.5	53.5	36.332	13.786	28.432	42.218	74
322	CP Unilateral	Left	100.864	255.635	26.927	282.562	81	4	135.664	229.552	53.01	282.562	44	4	47.793	159.438	26.927	186.365	81	100	215.516	118.914	163.648	282.562	13	4	154.418	22.126	141.442	163.568	29	15	89.513	83.354	53.01	136.364	44	30	86.286	44.099	59.242	103.341	46	56	56.179	46.361	37.357	83.718	73
323	CP Bilateral	Both	101.877	330.855	16.875	347.73	86	55	128.135	314.233	27.311	341.543	56.5	5.5	61.686	275.378	16.875	292.253	86	100	287.933	114.623	226.921	341.543	4.5	5.5	148.433	193.423	65.944	259.367	30.5	11	66.427	70.341	32.859	103.2	47.5	36	37.252	22.295	27.311	49.606	56.5	55.5	33.469	17.559	23.823	41.382	70
324	CP Unilateral	Right	99.626	837.829	10.633	848.462	73	7	141.51	837.62	10.842	848.462	39	7	33.041	92.471	10.633	103.104	73	93	508.034	780.513	67.949	848.462	0	7	128.028	238.32	16.043	254.363	25	12	17.968	14.544	10.842	25.387	39	30	19.02	14.931	13.687	28.618	61	47	12.947	3.846	10.633	14.479	73
325	CP Bilateral	Both	101.104	216.759	22.005	238.764	78	3	121.59	182.548	56.216	238.764	57	3	62.593	193.534	22.005	215.539	78	100	203.661	92.162	146.603	238.764	14	3	126.594	53.114	93.142	146.255	32	17.5	90.003	36.836	76.997	113.833	36.5	49	71.165	38.068	56.216	94.284	57	51.5	33.518	38.92	22.546	61.466	75
326	CP Unilateral	Right	100.897	198.476	23.271	221.747	82	8	124.677	195.102	26.645	221.747	51	8	64.632	168.438	23.271	191.709	82	99	200.842	36.337	185.41	221.747	2	8	169.885	32.921	152.431	185.352	31	22	79.414	122.244	27.276	149.52	49	32	30.642	8.274	26.645	34.919	51	60	39.642	15.226	33.103	48.329	64
327	CP Bilateral	Both	99.726	143.378	36.664	180.042	92	27	121.868	119.853	60.189	180.042	56.5	27	64.054	74.547	36.664	111.211	92	88	132.491	88.96	74.655	163.615	0	7.5	133.246	49.454	110.642	160.096	21.5	20.5	122.808	44.876	105.148	150.024	41	40	87.392	56.238	60.189	116.427	56.5	56	70.934	42.94	56.374	99.314	66
328	CP Bilateral	Both	101.157	298.541	18.762	317.303	83	6.5	135.873	291.827	25.476	317.303	49	6.5	48.217	188.604	18.762	207.366	83	100	272.854	113.295	204.007	317.303	5.5	6.5	171.598	101.421	123.459	224.881	30	11.5	69.412	93.283	29.571	122.855	47	32.5	44.402	12.151	39.089	51.24	56.5	57	34.078	25.463	22.138	47.601	72.5
329	CP Bilateral	Both	101.086	264.103	11.607	275.711	67.5	6	128.482	261.55	14.16	275.711	54	6	55.212	198.19	16.013	214.203	71.5	99.5	244.225	90.768	184.942	275.711	6	6	172.271	61.891	139.537	201.428	25	19.5	68.508	116.84	17.847	134.687	50.5	32.5	20.317	15.633	14.16	29.793	54	62	35.812	22.498	21.811	44.309	68.5
330	CP Bilateral	Both	100.878	318.566	16.921	335.488	84	5.5	132.893	300.541	34.947	335.488	53	5.5	47.573	155.434	16.921	172.356	84	100	239.65	196.159	139.328	335.488	7	5.5	118.211	45.482	99.835	145.317	25.5	15.5	92.394	121.427	46.196	167.623	43.5	43	87.3	82.385	46.168	128.553	63.5	51.5	37.079	34.079	18.145	52.224	73
331	CP Unilateral	Right	100.467	138.243	33.672	171.915	73	7	121.015	133.892	38.023	171.915	60	7	69.131	112.965	33.672	146.637	73	100	156.268	39.382	132.533	171.915	12	7	123.205	30.412	108.478	138.89	18	30	123.996	50.534	101.324	151.858	44	33	78.831	81.503	38.023	119.526	60	50	37.571	5.632	33.672	39.304	73
332	CP Bilateral	Both	101.107	266.566	14.021	280.587	78	4.5	131.379	252.424	28.163	280.587	47.5	4.5	55.827	204.045	14.021	218.066	78	100	237.154	81.964	198.623	280.587	5.5	4.5	181.923	106.915	118.795	225.71	30	14	60.778	84.264	28.163	112.427	47.5	31	48.062	29.038	33.722	62.76	53	54	40.65	43.387	19.326	62.713	73.5
333	CP Unilateral	Right	101.664	485.543	15.282	500.825	74	6	140.262	470.034	30.791	500.825	39	6	49.6	261.614	15.282	276.896	74	100	393.031	294.777	206.048	500.825	0	6	124.29	284.736	67.496	352.232	28	10	47.299	62.958	30.791	93.749	39	47	94.471	52.465	63.597	116.062	57	50	37.099	42.014	16.766	58.779	72
334	CP Bilateral	Both	102.28	354.835	11.575	366.409	87	2.5	123.896	321.132	45.278	366.409	39	2.5	72.33	326.221	11.575	337.796	87	80	325.023	132.931	233.478	366.409	8	2.5	100.625	128.93	65.314	194.245	17.5	9	64.981	62.717	45.278	107.995	39	40.5	133.009	78.202	91.271	169.473	51.5	58	84.668	121.552	43.812	165.364	71
335	CP Unilateral	Right	100.808	245.235	14.838	260.073	87	53	130.262	231.244	28.829	260.073	33	53	57.704	162.696	14.838	177.534	87	100	157.333	87.858	105.961	193.819	16	1	133.249	160.246	34.718	194.964	32	24	49.956	65.362	28.829	94.19	33	48	200.89	131.992	128.081	260.073	59	53	54.653	69.851	35.964	105.815	71
336	CP Bilateral	Both	100.785	384.475	9.363	393.838	58	6.5	130.228	380.792	13.046	393.838	43.5	6.5	49.763	162.725	12.864	175.59	73.5	100	301.811	236.921	156.917	393.838	5	6.5	174.833	136.493	98.045	234.538	31	18.5	30.523	67.055	13.046	80.101	43.5	32	31.348	19.063	20.796	39.859	53	57	21.759	23.479	12.864	36.343	73.5
337	CP Bilateral	Both	102.642	341.417	23.08	364.498	68.5	50	111.96	326.297	30.83	357.127	58.5	0	90.253	338.318	23.08	361.399	68.5	100	265.857	196.343	160.784	357.127	8	0	108.265	55.295	84.995	140.29	14.5	9	78.947	65.618	51.026	116.644	50	30.5	37.24	15.859	30.83	46.689	58.5	51	26.482	11.942	23.084	35.027	68
338	CP Bilateral	Both	101.199	183.65	44.299	227.95	71	2	115.932	176.143	51.806	227.95	52.5	2	75.334	177.615	44.299	221.914	71	100	175.887	93.761	134.189	227.95	9.5	2	135.729	62.816	103.277	166.093	22.5	20.5	84.425	64.707	55.76	120.467	50	33.5	64.448	25.948	51.806	77.754	52.5	61	50.126	18.974	44.299	63.273	71
339	CP Unilateral	Left	101.752	270.464	17.17	287.634	46	1	126.018	270.464	17.17	287.634	46	1	71.553	261.37	18.956	280.326	87	100	244.449	114.177	173.457	287.634	9	1	139.531	30.939	128.565	159.504	15	10	82.137	134.737	17.17	151.907	46	30	50.102	71.66	21.241	92.9	48	55	66.923	96.02	21.984	118.004	69
340	CP Bilateral	Both	100.115	241.532	37.415	278.948	63.5	9.5	124.786	235.581	43.367	278.948	50.5	9.5	55.41	72.7	39.686	112.386	86	100	221.719	169.127	109.821	278.948	0	9.5	140.526	81.359	118.129	199.488	31.5	15	79.351	70.985	46.193	117.178	48	34.5	62.176	15.093	54.15	69.243	53	62	59.353	13.168	53.014	66.181	76
341	CP Bilateral	Both	101.395	266.333	17.474	283.808	86.5	55	125.056	260.379	18.316	278.695	42.5	5	61.641	227.551	17.474	245.025	86.5	100	240.066	100.634	178.06	278.695	6.5	5	168.628	70.249	129.94	200.189	31.5	18	47.961	97.997	18.316	116.313	42.5	32.5	45.732	28.276	32.015	60.292	60.5	52.5	36.729	5.636	32.802	38.438	69.5
342	CP Unilateral	Left	100.447	74.407	87.852	162.259	63	2	102.006	74.407	87.852	162.259	63	2	97.632	56.683	88.654	145.337	95	100	120.942	72.491	89.768	162.259	10	2	102.912	11.811	96.823	108.634	31	20	95.519	10.819	88.444	99.262	50	43	90.183	4.593	87.852	92.446	63	55	96.872	11.796	89.463	101.259	65
343	CP Bilateral	Both	100.534	82.843	78.906	161.75	39	51	101.856	82.542	78.906	161.449	39	2	97.972	69.943	85.811	155.755	82	100	132.343	60.981	100.467	161.449	10.5	2	92.74	18.134	85.33	103.464	30	13.5	90.55	26.605	78.906	105.511	39	42	104.444	16.833	95.472	112.305	61.5	53	99.061	9.976	92.701	102.678	68.5
344	CP Bilateral	Both	101.601	213.26	54.882	268.141	41.5	100	107.235	204.442	54.882	259.324	41.5	1.5	92.818	209.201	58.94	268.141	72	100	215.411	111.956	147.368	259.324	10	1.5	111.607	50.597	84.597	135.194	30	16.5	63.177	30.457	54.957	85.414	40.5	40	66.914	7.48	62.782	70.262	51	58	65.785	12.565	59.884	72.448	62.5
345	CP Bilateral	Both	100.876	143.816	72.675	216.49	50	3	106.439	143.816	72.675	216.49	50	3	93.061	110.604	74.676	185.281	80	100	185.55	84.992	131.499	216.49	9	3	99.237	32.112	87.226	119.338	28	10	85.864	21.046	72.968	94.014	49.5	38	79.282	13.766	73.339	87.105	51	58	87.151	14.401	79.931	94.332	63.5
346	CP Unilateral	Right	101.584	229.932	55.064	284.996	92	3	113.317	225.776	59.22	284.996	30	3	83.692	212.469	55.064	267.533	92	100	244.006	99.394	185.602	284.996	11	3	103.675	111.038	60.091	171.129	29	12	64.607	10.964	59.22	70.184	30	39	74.214	25.087	60.933	86.02	49	58	77.087	14.709	68.51	83.219	73
347	CP Unilateral	Right	100.187	126.234	48.546	174.78	80	6	125.677	103.225	71.555	174.78	57	6	65.805	70.805	48.546	119.351	80	100	154.614	59.043	115.737	174.78	0	6	153.313	58.109	116.237	174.346	29	15	100.888	28.385	83.218	111.603	48	30	79.93	18.222	71.555	89.778	57	51	53.657	17.526	48.878	66.404	62
348	CP Bilateral	Both	101.057	240.386	31.949	272.335	74.5	3.5	124.745	222.343	49.992	272.335	53.5	3.5	58.287	166.362	31.949	198.311	74.5	100	222.254	124.174	148.161	272.335	14	3.5	127.851	33.412	107.111	140.522	27	26.5	84.267	50.268	65.544	115.811	42.5	33	68.596	39.997	50.079	90.076	64	54	38.279	15.49	31.949	47.44	74.5
349	CP Bilateral	Both	100.079	200.306	21.239	221.546	71	10	119.474	193.678	27.867	221.546	63	10	53.232	86.595	21.745	108.339	84	100	176.051	111.543	110.002	221.546	0	10	162.911	57.098	131.899	188.998	29.5	24.5	97.366	77.769	59.701	137.469	50	36.5	48.188	44.143	27.867	72.01	63	55	26.521	6.35	23.991	30.341	81
350	CP Bilateral	Both	100.663	233.689	33.178	266.866	80	9.5	124.251	220.177	46.689	266.866	54	9.5	59.036	138.826	33.178	172.004	80	100	215.88	107.486	159.38	266.866	6.5	9.5	146.088	89.659	112.502	202.161	31.5	14.5	66.769	57.852	46.971	104.822	47	32.5	75.458	52.817	52.622	105.439	63.5	56.5	40.248	14.335	35.59	49.926	72
351	CP Bilateral	Both	100.241	244.716	35.333	280.05	60	6	124.907	229.192	50.858	280.05	46	6	69.336	88.949	43.886	132.835	79	78	172.05	204.962	75.088	280.05	6	6	144.428	148.878	83.485	232.363	23	15	91.727	127.531	50.858	178.388	46	31	102.605	60.669	65.444	126.113	50.5	57	62.4	37.197	52.368	89.565	69.5
352	CP Bilateral	Both	100.378	177.564	27.183	204.746	72.5	48	106.582	147.812	36.573	184.385	68	25	88.237	155.62	27.183	182.803	72.5	92.5	138.363	51.884	113.949	165.834	15	8.5	131.86	34.504	119.491	153.995	25.5	28	111.386	86.261	68.175	154.436	50	36	48.183	31.354	36.573	67.927	68	57	36.72	35.687	27.183	62.87	72.5
353	CP Bilateral	Both	101	194.155	18.378	212.533	71	50.5	125.914	182.85	27.303	210.154	57.5	4	55.444	191.624	19.796	211.421	80.5	100	182.714	52.272	157.882	210.154	6	4	166.623	51.324	137.556	188.88	24.5	25.5	116.569	102.528	53.254	155.782	49.5	38.5	31.943	16.221	27.303	43.525	57.5	50.5	30.967	14.802	23.715	38.517	76.5
354	CP Bilateral	Both	100.856	193.475	35.107	228.582	84	4	117.214	178.2	50.381	228.582	56	4	73.663	143.566	35.107	178.673	84	100	189.553	83.823	144.758	228.582	13	4	136.28	50.546	109.545	160.091	29.5	16	82.317	48.509	63.945	112.454	50	35	63.953	24.564	50.381	74.946	56	54	60.512	23.167	48.731	71.898	76
355	CP Bilateral	Both	101.073	319.637	15.855	335.491	60	6	134.674	314.043	21.448	335.491	41	6	54.806	188.622	16.477	205.099	79	100	283.626	124.4	211.091	335.491	0	6	188.779	154.974	137.358	292.332	29	9	53.089	106.505	21.448	127.953	41	30	34.087	7.152	31.193	38.345	51.5	57.5	40.745	24.706	29.337	54.044	65
356	CP Bilateral	Both	101.801	278.579	23.612	302.191	90.5	51	121.823	260.041	30.748	290.789	57	2	67.262	260.699	23.612	284.311	90.5	100	236.679	115.299	175.49	290.789	13	2	141.49	57.193	115.599	172.791	27.5	15.5	72.626	74.171	46.537	120.708	47.5	33	39.812	22.72	30.748	53.468	57	63	57.976	7.914	53.63	61.544	72
357	CP Bilateral	Both	101.368	277.297	27.498	304.795	62.5	3.5	105.53	276.936	27.859	304.795	43	3.5	94.094	202.321	29.434	231.755	82.5	100	228.234	181.184	123.611	304.795	13	3.5	98.926	72.959	66.869	139.828	24.5	21.5	39.954	53.36	27.859	81.219	43	32.5	80.784	74.357	48.475	122.833	55	63	141.377	76.995	90.089	167.084	75
358	CP Bilateral	Both	100.995	213.684	16.246	229.93	78.5	7	121.062	194.315	35.615	229.93	61.5	7	62.271	191.484	16.246	207.73	78.5	99	204.01	53.049	176.881	229.93	14	7	147.216	39.702	131.458	171.16	32	15	90.704	62.136	65.876	128.012	44	33	44.226	30.458	35.615	66.073	61.5	51	27.064	18.22	18.401	36.621	77
359	CP Bilateral	Both	100.905	240.271	26.028	266.299	85	7	127.167	236.951	29.348	266.299	49	7	55.19	166.614	26.028	192.642	85	100	210.224	124.527	141.772	266.299	7	7	158.92	79.394	128.802	208.195	24	23.5	92.916	131.317	34.786	166.103	47.5	33.5	43.798	29.109	31.782	60.89	53.5	62.5	47.657	23.621	34.601	58.222	76
360	CP Bilateral	Both	100.547	286.393	13.336	299.729	72	7	132.343	280.108	19.621	299.729	52.5	7	41.892	139.484	13.888	153.372	92.5	100	249.057	143.707	156.022	299.729	0	7	180.112	89.743	134.729	224.472	32.5	15.5	67.232	105.217	22.585	127.802	50	33.5	26.557	16.722	19.621	36.343	52.5	64.5	46.426	11.893	38.47	50.364	65.5
361	CP Bilateral	Both	101.589	337.983	7.505	345.488	47	5	139.993	337.983	7.505	345.488	47	5	44.288	244.354	11.635	255.988	69	100	301.329	120.986	224.502	345.488	4	5	199.191	103.74	152.56	256.299	29.5	10	58.542	130.246	11.427	141.673	45.5	30.5	16.702	14.103	10.302	24.405	56	51	19.137	10.559	13.137	23.696	60
362	CP Unilateral	Left	101.81	290.423	20.003	310.426	71	9	128.52	285.579	24.847	310.426	47	9	65.782	260.067	20.003	280.07	71	100	282.507	47.371	263.055	310.426	5	9	155.143	208.98	99.004	307.984	21	10	60.205	116.47	24.847	141.317	47	29	53.75	49.71	25.764	75.474	48	55	32.353	37.667	20.003	57.67	71
363	CP Bilateral	Both	100.869	241.847	6.608	248.455	71	61	131.257	208.378	15.836	224.213	62.5	11	47.597	187.541	6.608	194.149	71	100	175.052	73.793	138.687	212.481	2.5	3.5	171.197	93.706	122.055	215.762	28	19.5	111.496	90.624	67.998	158.623	48	34	40.147	58.516	15.836	74.352	62.5	51.5	11.796	10.33	6.608	16.938	71
364	CP Bilateral	Both	101.459	261.129	19.129	280.258	73.5	29.5	117.785	234.217	46.041	280.258	42	29.5	78.88	235.892	19.129	255.021	73.5	100	238.854	89.378	182.168	271.546	8	3.5	127.875	63.736	99.786	163.522	28.5	9	61.791	45.463	46.091	91.553	41.5	29.5	100.822	61.715	61.752	123.467	51	56.5	53.085	86.601	21.329	107.93	70
365	CP Bilateral	Both	99.955	294.66	34.987	329.647	75	5.5	121.059	275.681	53.966	329.647	59.5	5.5	56.03	59.935	34.987	94.922	75	100	202.223	231.015	98.632	329.647	0	5.5	114.096	73.668	77.411	151.079	34	19	69.906	26.603	57.799	84.402	45	38.5	87.196	77.26	53.966	131.226	59.5	60	44.553	25.245	34.987	60.232	75
366	CP Bilateral	Both	100.823	294.819	15.163	309.982	63	4.5	134.242	294.819	15.163	309.982	63	4.5	39.082	175.3	16.875	192.175	76	100	265.135	138.431	171.55	309.982	0	4.5	189.351	163.16	119.286	282.447	32	14.5	66	77.787	29.838	107.626	50	33	19.549	10.315	15.163	25.478	63	54.5	22.096	10.297	16.989	27.285	68.5
367	CP Bilateral	Both	100.66	201.677	41.287	242.964	74.5	4	114.718	182.719	60.245	242.964	48	4	71.248	123.741	41.287	165.029	74.5	100	181.64	141.229	101.735	242.964	17	4	94.132	24.142	79.03	103.172	32.5	26.5	92.477	52.373	74.729	127.102	38	50	89.938	75.012	65.86	140.872	60.5	51.5	50.363	24.052	41.287	65.339	74.5
368	CP Unilateral	Right	100.877	243.866	17.143	261.009	80	13	136.231	240.962	20.047	261.009	59	13	44.674	188.923	17.143	206.066	80	100	214.026	96.179	164.83	261.009	0	13	168.44	110.996	142.214	253.21	23	14	116.634	84.409	74.81	159.219	45	31	37.465	67.264	20.047	87.311	59	49	27.056	9.716	21.862	31.577	62
369	CP Bilateral	Both	100.779	291.51	43.268	334.778	56.5	8	114.46	281.812	52.966	334.778	35.5	8	76.082	141.135	46.189	187.324	75	100	220.36	256.17	78.608	334.778	7	8	98.745	94.265	57.793	152.059	32.5	20.5	70.348	30.882	52.966	83.849	35.5	45	77.736	16.174	68.296	84.47	58.5	54	62.605	25.115	50.136	75.25	73.5
370	CP Bilateral	Both	100.758	176.883	33.024	209.906	76	3.5	121.114	167.445	42.462	209.906	55.5	3.5	67.701	142.838	33.024	175.862	76	100	192.909	43.755	166.151	209.906	6	3.5	153.206	61.468	117.303	178.771	30.5	12	88.886	51.774	57.959	109.733	50	31.5	45.706	11.217	42.462	53.679	55.5	51	39.512	10.372	35.002	45.374	68
371	CP Bilateral	Both	100.395	155.094	45.087	200.181	81.5	50.5	106.662	120.183	67.278	187.462	39	7	90.026	126.622	45.087	171.709	81.5	94	161.436	50.741	136.721	187.462	8.5	7	117.462	48.043	94.283	142.327	32.5	15.5	74.886	26.712	67.278	93.99	39	41.5	80.654	12.927	73.385	86.313	55.5	56.5	64.538	20.415	55.062	75.478	75.5
372	CP Bilateral	Both	100.207	226.167	21.336	247.504	86.5	11.5	121.335	211.08	36.423	247.504	54	11.5	63.738	104.273	21.336	125.609	86.5	100	177.704	125.751	115.36	241.111	0	10	172.868	65.097	128.209	193.305	32	18.5	73.531	74.01	46.986	120.997	50	33	47.794	30.273	36.423	66.696	54	62.5	83.962	19.694	71.143	90.837	64
373	CP Bilateral	Both	100.305	279.173	17.345	296.519	90	8	130.075	253.554	42.965	296.519	43.5	8	48.809	110.692	17.345	128.037	90	82	234.387	158.712	137.807	296.519	0	8	136.952	71.606	108.638	180.245	31.5	14	78.954	112.703	42.965	155.668	43.5	41.5	79.068	65.769	57.301	123.07	60	52.5	61.554	33.921	46.728	80.649	75.5
374	CP Bilateral	Both	100.608	431.046	22.253	453.299	68.5	7	128.279	419.853	33.446	453.299	20.5	7	61.733	187.696	28.559	216.255	84.5	78.5	304.153	285.609	151.516	437.125	0	6	140.475	237.828	69.818	307.645	29	9.5	56.316	25.361	46.427	71.788	38	40	80.901	31.283	65.286	96.569	52	58.5	74.315	51.393	50.26	101.653	72
375	CP Bilateral	Both	100.361	173.659	34.53	208.189	67	8	119.44	172.02	36.169	208.189	55.5	8	67.726	97.468	37.439	134.907	84	100	182.348	70.231	137.959	208.189	0	8	155.514	56.87	126.196	183.065	26	20	79.121	87.527	40.14	127.667	50.5	33	60.321	50.429	36.169	86.597	55.5	57.5	75.915	41.587	51.498	93.085	76
376	CP Bilateral	Both	100.659	198.008	44.491	242.5	76	5	114.379	188.008	54.491	242.5	39	5	73.085	121.804	44.491	166.295	76	100	198.222	91.888	150.612	242.5	9.5	5	107.398	68.378	76.183	144.561	33	17.5	68.865	32.715	54.491	87.206	39	41.5	77.805	17.388	67.818	85.206	66.5	58	53.595	22.133	44.491	66.625	76
377	CP Bilateral	Both	100.936	257.272	25.029	282.302	62.5	4.5	122.327	239.802	42.499	282.302	51	4.5	62.296	174.233	31.87	206.103	73.5	100	245.334	104.748	177.554	282.302	0	4.5	111.342	112.356	74.79	187.145	30	15.5	69.385	45.841	49.452	95.294	49.5	39.5	68.456	40.815	45.849	86.664	52.5	61.5	45.667	39.881	31.87	71.751	73.5
378	CP Unilateral	Left	101.534	221.41	33.643	255.053	72	0	120.022	215.148	39.905	255.053	57	0	76.598	220.445	33.643	254.088	72	100	191.977	143.375	111.678	255.053	9	0	127.409	69.3	105.286	174.586	16	27	108.641	132.893	45.802	178.695	40	29	62.176	58.742	39.905	98.647	57	47	36.318	4.074	34.217	38.29	71
379	CP Bilateral	Both	101.251	282.255	29.403	311.658	93.5	3.5	118.848	265.643	46.015	311.658	42.5	3.5	69.501	200.425	29.403	229.828	93.5	100	190.717	212.93	98.728	311.658	15.5	3.5	109.224	40.633	87.382	128.014	25	25	76.036	77.267	46.015	123.281	42.5	43.5	91.818	49.317	71.987	121.304	56	57	61.892	21.965	53.639	75.604	76.5
380	CP Bilateral	Both	100.479	148.471	40.96	189.431	83	7	114.303	138.329	51.102	189.431	53.5	7	72.655	109.564	40.96	150.524	83	100	166.773	58.678	130.753	189.431	8	7	121.393	51.001	95.064	146.065	32	16.5	85.856	41.412	71.999	113.411	40.5	41	78.345	42.238	62.659	104.898	61.5	51	54.362	14.596	47.423	62.019	77
381	CP Bilateral	Both	101.295	203.019	38.135	241.154	69	4.5	106.518	198.527	42.627	241.154	60.5	4.5	90.722	194.971	38.135	233.105	69	100	186.439	130.157	110.996	241.154	15	4.5	102.993	14.383	94.58	108.963	24	18.5	78.876	32.901	63.734	96.636	45.5	41	57.113	32.273	42.627	74.9	60.5	55.5	44.215	14.248	38.135	52.382	69
382	CP Bilateral	Both	100.651	191.572	32.602	224.175	68	4.5	120.154	183.699	40.476	224.175	54	4.5	65.859	130.968	36.867	167.835	77.5	100	191.155	75.619	148.556	224.175	7	4.5	156.109	28.166	140.303	168.469	23	19.5	86.573	98.948	47.129	146.077	48	32.5	47.271	15.784	40.476	56.26	54	64	48.002	17.204	39.639	56.843	75
383	CP Bilateral	Both	100.068	239.351	24.632	263.983	95	12	111.787	212.846	51.138	263.983	28.5	12	73.675	102.183	24.632	126.816	95	89.5	141.318	203.494	60.489	263.983	8.5	12	152.681	88.823	114.473	203.296	29	20	81.862	54.559	61.252	115.812	46.5	35.5	74.074	57.024	51.594	108.618	53	69	108.425	18.218	97.274	115.492	75
384	CP Unilateral	Left	101.015	340.647	13.275	353.922	82	9	138.118	314.983	38.939	353.922	39	9	56.653	183.119	13.275	196.394	82	100	255.469	105.489	205.85	311.339	0	6	207.705	234.848	119.074	353.922	25	9	69.339	77.257	38.939	116.196	39	26	54.44	28.224	41.557	69.781	51	46	65.202	29.405	52.254	81.659	67
385	CP Unilateral	Right	100.651	172.347	20.296	192.643	50	12	122.967	172.347	20.296	192.643	50	12	69.301	151.416	20.308	171.724	64	100	181.225	33.129	158.072	191.201	0	10	172.649	31.329	161.314	192.643	20	12	91.235	139.381	21.592	160.973	48	30	24.778	8.14	20.296	28.436	50	57	23.089	6.944	20.308	27.252	64
386	CP Unilateral	Right	101.3	358.539	18.943	377.482	92	4	146.716	350.567	26.915	377.482	59	4	34.837	207.396	18.943	226.339	92	100	325.062	139.049	238.433	377.482	0	4	189.307	89.14	149.622	238.762	25	12	71.321	112.95	36.412	149.362	42	29	33.681	13.287	26.915	40.202	59	46	23.769	2.367	22.593	24.961	63
387	CP Bilateral	Both	100.886	233.226	20.992	254.218	71.5	6	125.22	231.625	22.593	254.218	55	6	57.374	169.319	21.301	190.62	81	100	215.505	85.314	168.904	254.218	7	6	172.584	74.188	126.633	200.821	28.5	15.5	75.861	72.151	45.705	117.855	46.5	33	35.402	42.368	22.593	64.961	55	57	36.527	15.893	27.937	43.83	75.5
388	CP Bilateral	Both	101.945	329.432	13.251	342.683	64	4	111.244	328.527	14.156	342.683	43	4	85.319	268.929	15.146	284.075	84.5	100	268.919	189.311	153.371	342.683	13	4	129.45	57.21	94.658	151.868	31.5	20	30.747	67.428	14.156	81.583	43	32.5	37.499	19.331	26.536	45.867	50.5	59.5	53.109	37.77	31.016	68.785	71.5
389	CP Bilateral	Both	100.142	174.44	26.664	201.103	72.5	15	110.933	169.785	31.319	201.103	66.5	15	73.984	87.122	36.652	123.774	77	95.5	164.806	81.883	119.221	201.103	0	15	140.983	59.41	104.383	163.793	36	23.5	88.394	39.567	69.467	109.034	46.5	42.5	48.291	51.104	31.319	82.423	66.5	50.5	41.859	10.242	36.652	46.894	77
390	CP Unilateral	Left	101.609	241.881	16.922	258.803	73	2	140.532	237.644	21.159	258.803	46	2	46.932	235.331	16.922	252.253	73	100	219.553	85.76	173.043	258.803	10	2	185.544	110.91	142.028	252.938	18	29	103.673	227.629	21.159	248.788	46	30	30.833	6.602	26.492	33.094	50	56	22.419	13.663	17.287	30.95	72
391	CP Bilateral	Both	102.262	325.398	14.725	340.123	67.5	51.5	123.335	291.983	26.857	318.84	56.5	2	72.211	319.245	18.945	338.191	70	100	251.381	148.041	170.8	318.84	9	2	163.43	155.429	93.771	249.2	29	13.5	60.906	42.111	44.152	86.262	50	30	33.046	13.436	26.857	40.292	56.5	51	28.665	11.973	22.499	34.472	66
392	CP Bilateral	Both	100.446	210.289	26.837	237.126	64.5	8	119.216	203.136	33.99	237.126	50	8	67.9	119.079	30.509	149.588	77	100	202.709	94.376	142.75	237.126	0	8	169.705	95.024	110.727	205.751	31.5	16.5	60.64	66.424	36.023	102.447	48.5	32.5	40.56	13.574	34.255	47.829	54.5	63	40.964	16.264	32.48	48.745	75.5
393	CP Bilateral	Both	101.217	400.645	15.367	416.012	73	5	120.993	399.538	16.474	416.012	39.5	5	69.458	198.328	15.367	213.695	73	100	326.506	218.421	197.591	416.012	5.5	5	109.505	110.938	67.796	178.734	31	12.5	30.284	43.279	16.474	59.753	39.5	32	64.982	43.407	41.865	85.272	56	57.5	32.305	51.433	15.86	67.293	72
394	CP Bilateral	Both	100.49	184.639	42.429	227.068	88	3.5	109.216	180.983	46.085	227.068	43.5	3.5	76.917	109.257	42.429	151.686	88	100	149.829	127.803	99.265	227.068	15	3.5	87.568	48.107	59.749	107.856	36	25	55.722	30.592	46.085	76.677	43.5	43.5	114.776	74.923	77.466	152.389	51	56.5	77.186	14.166	72.213	86.379	79
395	CP Bilateral	Both	101.278	234.543	22.889	257.431	75	1.5	120.36	220.318	37.113	257.431	60	1.5	63.85	200.044	22.889	222.933	75	100	207.321	74.684	182.747	257.431	13.5	1.5	132.131	98.305	84.805	183.11	33.5	18	63.479	35.71	44.941	80.651	47.5	39	66.06	51.12	38.471	89.591	61	56	34.359	16.452	24.639	41.091	74.5
396	CP Bilateral	Both	101.745	267.157	29.703	296.86	83	1.5	126.245	263.778	33.082	296.86	52	1.5	60.387	240.998	29.703	270.701	83	100	251.241	84.595	212.265	296.86	12.5	1.5	153.198	92.451	107.973	200.424	31	13.5	62.455	60.324	41.016	101.341	44	32	48.862	21.761	38.038	59.799	59	51.5	35.613	11.751	31.119	42.87	73
397	CP Unilateral	Left	101.738	282.484	22.189	304.673	68	2	125.547	266.326	38.347	304.673	43	2	68.292	253.487	22.189	275.676	68	100	260.704	120.467	184.206	304.673	11	2	139.94	41.65	122.379	164.029	17	12	71.909	105.798	38.347	144.145	43	29	50.456	10.668	44.304	54.973	47	56	29.051	26.561	22.189	48.75	68
398	CP Unilateral	Right	102.39	339.445	15.068	354.513	69	0	122.605	334.005	20.508	354.513	37	0	77.233	333.432	15.068	348.5	69	99	248.354	170.021	184.492	354.513	7	0	169.765	123.315	104.723	228.038	28	12	49.717	75.983	20.508	96.49	37	29	34.438	22.923	25.633	48.556	55	49	20.008	9.754	15.068	24.822	69
399	CP Bilateral	Both	100.671	223.252	24.534	247.785	71.5	8	124.523	213.013	34.773	247.785	65.5	8	54.03	141.783	24.534	166.317	71.5	100	214.344	98.786	148.999	247.785	6.5	8	145.647	50.53	124.114	174.644	25.5	23	98.823	75.879	70.048	145.928	50	39	43.148	24.747	34.773	59.52	65.5	51	28.179	11.877	24.534	36.411	71.5
400	CP Unilateral	Right	101.802	304.932	16.03	320.962	84	3	128.804	294.082	26.881	320.962	42	3	68.2	264.85	16.03	280.88	84	100	287.566	105.649	215.313	320.962	8	3	154.377	39.876	146.158	186.034	12	9	63.767	118.602	26.881	145.482	42	29	37.432	15.495	29.594	45.089	55	49	25.591	6.543	21.662	28.205	61
401	CP Unilateral	Left	102.64	347.906	11.4	359.306	69	100	126.028	307.794	25.327	333.121	41	0	72.343	347.906	11.4	359.306	69	100	285.904	97.113	236.008	333.121	8	0	177.634	117.066	103.116	220.182	25	9	60.935	69.247	25.327	94.574	41	26	39.628	25.861	25.601	51.461	56	49	15.984	11.373	11.4	22.774	69
402	CP Unilateral	Right	100.546	263.323	17.146	280.468	77	8	142.606	259.681	20.787	280.468	56	8	41.462	138.579	17.146	155.725	77	100	243.702	127.296	153.172	280.468	0	8	204.437	78.641	167.446	246.087	29	12	84.244	142.648	20.974	163.622	44	30	26.646	11.715	20.787	32.501	56	50	37.201	24.313	23.237	47.55	72
403	CP Bilateral	Both	100.63	168.677	43.884	212.56	88	5.5	117.586	159.414	53.146	212.56	53.5	5.5	70.085	122.026	43.884	165.909	88	100	177.252	72.721	139.84	212.56	12.5	5.5	147.696	65.226	111.263	176.488	32	19.5	78.026	38.219	65.357	103.576	50	33	62.976	17.724	53.146	70.87	53.5	63	69.448	29.358	52.595	81.953	71
404	CP Unilateral	Left	101.038	202.168	21.41	223.578	73	1	128.141	186.347	37.231	223.578	55	1	62.966	173.209	21.41	194.619	73	100	209.994	26.662	196.916	223.578	12	1	185.562	58.99	144.552	203.542	27	19	89.716	80.289	55.011	135.3	43	28	40.768	15.827	37.231	53.058	55	44	26.839	16.122	21.7	37.822	72
405	CP Bilateral	Both	101.27	261.371	8.209	269.58	79	4.5	138.336	233.439	36.141	269.58	52	4.5	47.854	226.321	8.209	234.53	79	100	247.535	50.457	219.123	269.58	3	4.5	171.316	128.01	128.644	256.654	23.5	9.5	98.117	91.304	45.298	136.602	48.5	30.5	39.949	8.607	36.626	45.233	58.5	51.5	29.407	25.627	12.373	38	72.5
406	CP Bilateral	Both	101.163	205.337	18.937	224.274	76	0.5	109.209	197.185	27.089	224.274	56.5	0.5	85.308	195.813	18.937	214.75	76	99.5	182.689	67.064	157.21	224.274	13	0.5	158.634	57.947	113.608	171.555	33.5	26	55.205	61.068	38.224	99.292	45.5	34.5	32.259	19.503	27.089	46.592	56.5	58.5	26.165	14.44	18.937	33.376	76
407	CP Unilateral	Right	101.655	251.609	16.995	268.604	64	100	111.815	225.835	36.88	262.715	48	0	86.786	251.609	16.995	268.604	64	100	184.558	110.377	152.338	262.715	5	0	131.872	49.689	107.404	157.093	15	26	91.927	105.952	44.396	150.348	42	28	60.382	52.532	36.88	89.412	48	56	24.992	34.34	16.995	51.335	64
408	CP Bilateral	Both	101.491	316.131	8.946	325.077	60	4	136.43	312.339	12.738	325.077	49	4	51.381	243.762	9.059	252.821	75.5	100	291.227	81.716	243.361	325.077	4.5	4	175.998	103.275	127.93	231.206	17.5	18	66.283	150.686	15.636	166.322	46	30.5	21.304	9.985	17.407	27.392	57	51	15.915	8.578	10.885	19.463	72.5
409	CP Bilateral	Both	100.247	232.706	25.579	258.286	89.5	13.5	125.517	225.568	32.718	258.286	23	13.5	44.319	112.502	25.579	138.081	89.5	88	193.877	158.077	98.658	256.735	9	7.5	170.716	94.691	124.463	219.154	28	25.5	91.366	80.06	49.185	129.245	49.5	35.5	46.978	21.327	35.945	57.272	52	67.5	45.89	16.209	38.015	54.224	77
410	CP Bilateral	Both	100.97	217.492	27.375	244.867	69	5.5	116.812	210.586	34.28	244.867	62.5	5.5	74.101	169.098	27.375	196.473	69	100	216.808	68.189	176.678	244.867	6.5	5.5	138.561	59.148	110.288	169.436	27	13.5	76.249	77.782	42.593	120.376	50.5	32	37.095	6.87	34.28	41.15	62.5	53.5	31.461	13.363	27.375	40.737	69
411	CP Bilateral	Both	101.094	192.676	22.569	215.245	72.5	100	108.696	180.129	34.865	214.994	61	3.5	86.518	192.676	22.569	215.245	72.5	100	160.939	108.233	106.761	214.994	13	3.5	143.885	84.814	93.716	178.531	32.5	23	82.034	33.002	68.356	101.358	43.5	41	48.788	34.781	34.865	69.646	61	55.5	31.227	24.558	22.569	47.127	72.5
412	CP Bilateral	Both	100.652	163.414	20.932	184.346	77.5	97	114.521	129.352	38.201	167.553	64	3	75.668	163.414	20.932	184.346	77.5	97	139.928	49.103	118.449	167.553	14	3	122.099	19.759	112.246	132.005	24	18.5	108.006	45.444	84.455	129.899	45	42.5	68.337	58.167	38.201	96.368	64	52.5	30.005	16.018	22.087	38.105	76
413	CP Bilateral	Both	101	179.973	30.376	210.349	79.5	51	118.977	156.874	50.83	207.704	62.5	2.5	65.599	174.162	30.376	204.538	79.5	100	181.977	49.433	158.271	207.704	15	2.5	145.549	41.173	118.425	159.598	27	22.5	92.086	55.488	63.131	118.619	49.5	36.5	56.265	15.02	50.83	65.85	62.5	54.5	40.055	21.544	30.758	52.302	76
414	CP Bilateral	Both	100.756	261.279	26.287	287.567	66	12	125.353	251.614	35.953	287.567	51.5	12	55.6	142.476	30.171	172.648	85	100	231.538	104.605	177.019	281.623	0	11	173.099	145.675	89.514	235.19	32.5	16	53.966	40.236	38.005	78.241	50.5	33.5	43.158	14.951	36.152	51.103	52	63.5	40.574	16.979	33.536	50.515	73.5
415	CP Bilateral	Both	101.088	230.803	11.748	242.551	60	5.5	122.007	230.077	12.474	242.551	56	5.5	67.027	190.571	16.932	207.502	76.5	100	216.951	68.418	174.132	242.551	12.5	5.5	146.493	48.814	129.987	178.8	19	23.5	94.868	115.412	30.814	146.226	49	37.5	33.876	38.144	19.005	57.149	58	58.5	37.233	14.177	31.198	45.375	71.5
416	CP Bilateral	Both	100.519	187.037	43.236	230.273	84	4.5	112.302	166.593	63.679	230.273	34.5	4.5	78.788	108.497	43.236	151.733	84	100	170.083	118.212	112.061	230.273	14	4.5	108.338	44.451	76.646	121.097	32.5	20	84.983	36.209	63.679	99.888	34.5	41	87.483	21.135	77.263	98.399	59.5	53	83.381	52.803	58.234	111.037	71.5
417	CP Bilateral	Both	100.857	317.865	17.832	335.697	67	53.5	116.445	311.711	20.055	331.766	37.5	4	77.085	279.219	18.136	297.355	67.5	96	249.415	162.143	169.623	331.766	3	4	96.412	154.165	21.981	176.147	16.5	18.5	90.025	108.019	37.998	146.017	38	45.5	63.796	80.661	34.438	115.099	59	51	25.811	21.028	18.136	39.164	67.5
418	CP Bilateral	Both	101.095	189.576	29.66	219.236	54	52.5	118.75	179.384	35.73	215.114	50	7.5	75.224	186.381	32.715	219.096	76.5	98	204.495	21.767	193.347	215.114	10	7.5	138.957	64.211	110.508	174.72	16	11	80.906	92.348	40.251	132.6	44.5	31	59.43	27.726	44.514	72.241	59.5	51.5	44.836	12.642	38.878	51.52	64
419	CP Bilateral	Both	100.616	261.586	11.05	272.636	69	10.5	136.072	255.709	16.927	272.636	45.5	10.5	38.14	146.922	13.451	160.374	80.5	100	234.762	106.577	166.059	272.636	0	10.5	206.498	73.026	166.433	239.459	32	14.5	70.071	142.042	16.927	158.97	45.5	33	27.526	10.093	21.99	32.083	60	57	20.651	8.543	16.979	25.521	70.5
420	CP Bilateral	Both	100.937	223.813	33.96	257.773	59.5	3	115.904	221.243	36.53	257.773	57.5	3	70.308	162.718	35.13	197.848	78.5	100	199.603	115.549	142.224	257.773	15.5	3	130.017	73.664	94.568	168.232	34	19.5	66.287	44.799	47.356	92.156	49.5	35	52.513	22.081	39.191	61.272	58.5	57	52.704	13.957	47.251	61.208	69.5
421	CP Bilateral	Both	100.722	230.944	9.274	240.219	85.5	6	132.596	220.024	20.195	240.219	55.5	6	55.822	164.429	9.274	173.703	85.5	100	207.783	73.549	166.669	240.219	5.5	6	170.7	102.579	133.752	236.331	25	15	96.043	114.593	40.545	155.137	50.5	31	24.174	12.533	20.195	32.727	55.5	51.5	43.071	23.255	28.686	51.941	59
422	CP Bilateral	Both	100.329	157.376	41.342	198.718	70	17	116.362	143.872	54.846	198.718	55.5	17	68.692	93.35	42.455	135.804	77.5	100	164.993	61.44	123.964	185.404	7	8	147.817	116.37	75.683	192.053	33	23	81.053	27.916	67.33	95.246	39	39	66.635	20.69	54.846	75.536	55.5	61	65.885	33.755	52.782	86.537	73
423	CP Bilateral	Both	101.153	273.405	29.573	302.978	90	53.5	120.842	260.739	39.559	300.298	47	4.5	67.673	196.462	29.573	226.035	90	100	247.773	143.393	156.905	300.298	6	4.5	133.319	66.205	112.106	178.311	29	13	67.893	55.183	51.656	106.839	40.5	32.5	52.854	22.001	44.774	66.774	60	51.5	54.315	10.453	48.785	59.238	71.5
424	CP Bilateral	Both	101.761	346.355	24.035	370.39	81	4	128.967	319.804	50.586	370.39	58.5	4	61.818	257.749	24.035	281.784	81	100	304.764	173.876	196.514	370.39	5.5	4	111.901	96.589	90.74	187.329	27.5	11	79.287	37.606	64.633	102.24	49	37	58.544	16.616	50.586	67.202	58.5	52	38.731	14.715	33.827	48.543	70
425	CP Bilateral	Both	101.602	316.52	30.283	346.803	76.5	5	123.78	299.063	47.74	346.803	51	5	60.677	230.97	30.283	261.253	76.5	100	277.994	188.195	158.608	346.803	7	5	109.473	129.421	69.725	199.147	27.5	14.5	65.12	29.372	49.917	79.289	49.5	37	58.494	16.501	49.228	65.729	52	60	39.049	19.474	31.681	51.155	75.5
426	CP Bilateral	Both	101.165	248.083	37.876	285.959	37	53	107.369	241.505	37.876	279.381	37	3.5	91.065	204.546	51.02	255.566	82.5	100	217.875	139.441	139.94	279.381	13	3.5	76.169	81.302	40.332	121.634	31.5	14	58.953	66.498	37.876	104.373	37	50	102.066	47.545	79.24	126.785	57.5	54	68.841	29.45	57.418	86.869	70
427	CP Bilateral	Both	100.361	262.211	23.904	286.115	80	7	132.757	241.22	44.895	286.115	55	7	50.178	111.082	23.904	134.987	80	100	235.006	149.669	136.446	286.115	0	7	174.004	109.963	122.833	232.796	29	15	77.12	70.794	50.837	121.631	43	31	54.826	18.181	44.895	63.077	55	55	45.442	17.136	38.939	56.075	70
428	CP Bilateral	Both	100.691	184.758	34.25	219.008	63.5	19.5	116.722	178.502	40.506	219.008	52	19.5	75.586	124.674	45.432	170.106	79	100	186.354	63.369	147.341	210.71	5.5	6	133.376	60.73	106.491	167.221	26	21.5	90.725	107.113	43.082	150.195	49.5	32.5	57.2	31.233	43.276	74.509	53	60.5	67.209	27.456	51.995	79.451	72
429	CP Bilateral	Both	100.875	341.116	29.635	370.75	77	6	115.552	330.991	39.759	370.75	44.5	6	78.009	161.6	29.635	191.235	77	100	291.321	215.353	155.397	370.75	5.5	6	100.18	153.499	57.492	210.991	28.5	12	51.553	26.477	39.759	66.236	44.5	41.5	61.74	12.963	54.634	67.597	52	58.5	54.51	23.839	41.424	65.263	73
430	CP Bilateral	Both	101.293	284.02	12.747	296.768	43.5	5	128.946	284.02	12.747	296.768	43.5	5	62.46	204.095	25.77	229.865	78	100	273.864	68.146	228.622	296.768	4.5	5	172.402	105.587	131.441	237.028	30	17.5	42.166	106.356	12.747	119.103	43.5	31	46.36	24.277	32.792	57.069	51	58.5	48.008	25.874	32.864	58.738	72.5
431	CP Bilateral	Both	102.174	338.234	11.43	349.664	84.5	55	126.056	322.03	22.427	344.457	49.5	5.5	69.216	310.695	11.43	322.125	84.5	99.5	273.469	171.553	172.903	344.457	5.5	5.5	149.351	94.252	108.486	202.738	21.5	20.5	73.462	131.372	22.818	154.19	48.5	30.5	29.402	10.026	24.379	34.405	54.5	57	28.192	9.242	23.466	32.708	71
432	CP Bilateral	Both	100.829	241.99	21.284	263.274	82	6	133.97	240.681	22.593	263.274	60	6	47.244	169.862	21.284	191.145	82	100	231.14	91.14	172.134	263.274	0	6	177.075	69.867	138.022	207.889	31	13.5	97.003	124.675	33.271	157.945	46.5	35	30.568	15.011	22.593	37.604	60	56	27.948	9.655	23.59	33.245	71.5
433	CP Unilateral	Left	101.059	275.652	24.37	300.022	40	5	132.12	275.652	24.37	300.022	40	5	57.425	190.091	24.524	214.615	73	100	264.212	97.831	202.191	300.022	0	5	215.522	115.226	136.483	251.709	27	14	49.532	96.152	24.37	120.522	40	28	29.385	8.081	25.307	33.388	53	47	34.999	12.63	25.672	38.302	72
434	CP Bilateral	Both	101.354	242.318	24.298	266.616	80	52.5	114.85	217.834	44.277	262.111	53.5	3.5	73.118	223.367	24.298	247.665	80	100	211.477	102.472	159.639	262.111	18	3.5	113.636	81.535	73.98	155.514	34	19	58.162	21.513	49.325	70.838	46	35	61.743	32.723	44.277	77	53.5	57.5	45.273	39.837	25.625	65.462	78.5
435	CP Bilateral	Both	102.025	297.306	23.572	320.878	79.5	51	112.876	290.453	27.64	318.092	67	1	72.761	286.45	23.572	310.022	79.5	100	179.316	197.016	121.077	318.092	16	1	127.442	49.363	104.355	153.719	31.5	24.5	89.495	47.941	71.78	119.72	40	39.5	50.302	57.869	27.64	85.509	67	51	25.911	6.732	23.572	30.304	79.5
436	CP Bilateral	Both	101.166	301.66	11.039	312.7	82	4	128.869	285.809	26.891	312.7	50.5	4	48.894	206.24	11.039	217.279	82	100	265.856	100.331	212.368	312.7	7.5	4	150.251	123.651	97.374	221.025	32.5	16	58.124	53.545	36.972	90.517	48	33.5	39.642	20.369	28.445	48.814	60	58	24.384	18.315	16.276	34.591	76.5
437	CP Bilateral	Both	100.743	203.36	32.761	236.121	72	5.5	118.706	194.344	41.777	236.121	56	5.5	70.153	147.532	32.761	180.293	72	100	202.323	77.026	159.094	236.121	7.5	5.5	143.95	28.3	126.978	155.278	24.5	20.5	70.376	80.348	42.089	122.436	50	33	49.504	13.336	41.935	55.271	56.5	58.5	38.563	13.243	32.845	46.088	71.5
438	CP Bilateral	Both	101.57	287.335	14.195	301.529	80	5.5	129.313	276.098	25.431	301.529	57.5	5.5	54.967	239.86	14.195	254.054	80	100	253.505	144.854	156.676	301.529	7.5	5.5	161.684	122.529	96.013	218.542	22	21	78.743	83.493	42.757	126.25	49.5	32	31.783	19.024	25.648	44.672	58	55	26.048	15.455	15.764	31.219	75.5
439	CP Bilateral	Both	101.15	325.951	25.904	351.855	82.5	6	129.649	313.24	38.615	351.855	42.5	6	54.133	187.505	25.904	213.409	82.5	100	301.067	135.44	216.415	351.855	0	6	142.492	159.007	77.016	236.023	30.5	12.5	51.515	32.97	38.615	71.585	42.5	31.5	58.708	8.233	53.835	62.068	61	53	40.246	24.305	28.315	52.62	74.5
440	CP Bilateral	Both	100.981	227.503	23.071	250.573	82	4.5	122.113	203.441	47.132	250.573	49	4.5	61.033	180.609	23.071	203.68	82	100	203.415	106.825	143.749	250.573	7.5	4.5	152.652	47.791	127.73	175.52	32.5	20.5	72.868	75.905	47.232	123.136	48.5	33.5	57.309	16.121	49.392	65.513	51	61.5	53.162	24.602	38.749	63.351	76.5
441	CP Bilateral	Both	100.727	197.693	28.594	226.287	85	8	124.598	185.528	40.758	226.287	51	8	59.685	139.101	28.594	167.695	85	100	206.988	52.106	174.18	226.287	2.5	8	159.458	72.287	124.552	196.839	31.5	15	80.166	79.307	41.925	121.232	50	33	53.184	21.358	41.381	62.739	51.5	60.5	52.182	14.844	43.782	58.626	75.5
442	CP Bilateral	Both	101.847	320.058	19.07	339.129	79	6	134.009	310.686	28.443	339.129	42.5	6	55.802	273.671	19.07	292.741	79	100	269.535	113.395	216.783	330.178	3.5	5	179.625	243.795	78.395	322.19	30	12	44.144	42.824	28.443	71.267	42.5	31	58.244	26.908	44.67	71.578	58	51.5	45.226	18.497	32.632	51.129	72
443	CP Bilateral	Both	100.541	236.728	13.606	250.334	71.5	8.5	127.178	235.388	14.947	250.334	56.5	8.5	51.948	144.72	13.694	158.413	87.5	99.5	201.618	100.757	149.578	250.334	1	8.5	188.44	78.355	144.826	223.181	32.5	17.5	84.744	97.539	40.466	138.006	49	33.5	22.874	25.464	14.947	40.411	56.5	51	29.659	9.667	24.097	33.764	65.5
444	CP Bilateral	Both	101.246	245.82	23.568	269.389	63.5	3	126.475	234.164	35.224	269.389	56	3	59.478	197.044	26.01	223.054	79.5	100	229.47	96.988	172.401	269.389	5	3	157.327	65.373	137.704	203.077	24	22.5	79.546	114.254	39.339	153.593	50.5	32	46.635	18.15	35.224	53.375	56	57	31.601	8.832	28.397	37.229	70.5
445	CP Bilateral	Both	100.224	186.112	28.14	214.251	84	5	124.489	149.363	64.888	214.251	58	5	54.528	97.824	28.14	125.963	84	100	164.9	101.176	113.076	214.251	6	5	147.349	82.893	101.457	184.35	30	20	88.737	25.928	73.785	99.713	44.5	36	94.385	43.606	67.145	110.751	58.5	59.5	54.633	19.134	46.84	65.975	71.5
446	CP Unilateral	Left	100.139	127.548	38.238	165.786	65	18	111.09	119.267	46.519	165.786	62	18	81.982	93.329	38.238	131.567	65	88	117.063	31.361	104.958	136.319	1	6	149.607	47.745	118.041	165.786	13	18	112.788	53.567	91.738	145.305	39	29	71.029	51.439	46.519	97.958	62	45	44.786	17.73	38.238	55.968	65
447	CP Unilateral	Right	101.484	226.84	22.349	249.189	43	100	118.875	224.925	22.349	247.274	43	0	74.963	221.268	27.921	249.189	86	100	213.021	88.461	158.813	247.274	11	0	156.901	31.848	137.277	169.125	14	19	59.593	119.769	22.349	142.118	43	30	61.551	12.318	53.978	66.296	49	52	56.141	13.812	50.833	64.644	74
448	CP Bilateral	Both	101.647	266.34	28.197	294.538	74.5	2	111.543	257.052	37.486	294.538	59	2	81.045	237.921	30.353	268.274	83	100	203.122	157.178	137.359	294.538	18	2	119.237	51.525	91.659	143.184	34	23.5	60.707	41.102	47.811	88.912	46	42.5	51.875	34.418	37.486	71.904	59	51	52.95	12.754	45.453	58.207	76.5
449	CP Bilateral	Both	100.783	175.554	32.186	207.74	60.5	34	112.92	174.651	33.089	207.74	59	34	74.337	146.127	32.477	178.604	75	100	162.829	79.467	124.787	204.255	17	3.5	113.421	33.298	91.625	124.924	34	20.5	88.398	28.753	70.675	99.428	48.5	37.5	100.985	115.525	44.451	159.975	67.5	53.5	37.886	12.565	32.973	45.539	74
450	CP Bilateral	Both	102.087	363.25	21.849	385.099	29.5	3	117.5	363.25	21.849	385.099	29.5	3	75.428	275.29	32.56	307.85	78.5	100	282.345	276.364	108.735	385.099	13.5	3	84.852	37.652	67.903	105.556	21	16.5	50.766	60.608	28.161	88.769	38	41.5	71.524	23.332	59.292	82.624	61	51	45.901	33.456	32.609	66.065	74.5
451	CP Bilateral	Both	101.567	251.209	22.336	273.545	58	3	120.838	248.939	24.606	273.545	50	3	68.91	237.45	22.68	260.13	71	100	244.657	81.338	192.207	273.545	12	3	154.587	52.452	133.712	186.164	27	15.5	65.584	103.154	24.965	128.118	45.5	31.5	28.1	4.498	25.665	30.163	58	57.5	24.903	4.971	22.68	27.651	71
452	CP Bilateral	Both	101.239	266.437	20.902	287.339	83.5	5.5	125.046	262.246	25.093	287.339	44	5.5	62.448	209.372	20.902	230.274	83.5	100	248.837	80.412	206.927	287.339	6.5	5.5	166.02	75.679	127.707	203.385	31	13	51.541	92.493	25.093	117.586	44	32	38.702	13.211	34.905	48.117	56	61.5	54.288	18.437	42.52	60.957	74.5
453	CP Bilateral	Both	101.109	280.351	30.798	311.149	51	7	121.775	280.351	30.798	311.149	51	7	63.002	177.829	37.374	215.203	76.5	100	258.873	123.932	187.216	311.149	13.5	7	137.879	79.75	94.547	174.298	31.5	14.5	58.305	51.742	38.935	90.677	42	32.5	44.779	25.448	35.092	60.54	59.5	51	47.189	15.056	38.75	53.806	75
454	CP Unilateral	Right	101.598	253.303	28.262	281.565	55	2	126.196	253.303	28.262	281.565	55	2	69.733	245.715	29.056	274.771	57	100	253.216	78.857	202.708	281.565	9	2	146.348	56.514	131.434	187.948	28	10	83.947	83.752	45.492	129.244	47	29	31.713	12.348	28.262	40.611	55	48	31.054	3.517	29.056	32.573	57
455	CP Bilateral	Both	100.932	293.166	17.347	310.514	65	7.5	122.501	291.756	18.758	310.514	42.5	7.5	66.746	169.863	20.773	190.636	86.5	100	262.503	118.969	191.544	310.514	0	7.5	162.983	92.275	119.216	211.49	30.5	13	43.231	90.399	18.758	109.156	42.5	31.5	31.535	15.572	26.514	42.086	53.5	61	56.746	27.501	45.358	72.86	62
456	CP Bilateral	Both	100.89	218.787	33.315	252.102	77.5	4	116.792	209.403	42.699	252.102	56	4	64.442	155.157	33.315	188.472	77.5	100	184.303	122.577	129.525	252.102	14	4	112.608	38.31	98.381	136.691	29	20.5	73.532	50.825	53.175	103.999	48	35.5	80.786	61.164	44.026	105.19	69.5	57.5	36.996	8.046	33.315	41.361	77.5
457	CP Bilateral	Both	100.233	228.169	39.709	267.878	75.5	21	119.945	212.563	55.315	267.878	36.5	21	60.705	89.543	39.709	129.251	75.5	100	155.147	146.378	84.815	231.193	6	13.5	163.06	177.916	85.726	263.642	26.5	27.5	61.12	23.105	55.315	78.421	36.5	41.5	86.949	52.224	59.926	112.15	66	55	51.533	14.247	43.996	58.243	73.5
458	CP Bilateral	Both	101.237	225.36	23.017	248.377	62	5	110.576	221.942	26.436	248.377	53.5	5	87.421	204.242	23.279	227.522	62.5	100	223.99	64.365	184.013	248.377	4.5	5	141.293	69.478	112.047	181.525	24	10.5	60.168	89.18	26.503	115.683	42.5	31	31.367	6.921	27.462	34.383	59	53	43.19	63.188	23.279	86.467	62.5
459	CP Bilateral	Both	101.331	266.824	20.107	286.931	75	3	120.793	252.526	34.405	286.931	61.5	3	60.316	214.503	20.107	234.61	75	100	209.174	153.124	133.807	286.931	10.5	3	138.884	105.336	102.889	208.225	28.5	18.5	79.19	35.955	63.321	99.275	42	38.5	50.649	43.126	34.405	77.531	61.5	51.5	24.344	15.089	20.107	35.196	75
460	CP Bilateral	Both	101.121	229.716	26.679	256.395	69.5	4	124.523	227.196	29.199	256.395	52.5	4	57.763	184.045	31.381	215.426	74.5	100	201.636	122.711	133.685	256.395	15.5	4	147.372	38.038	129.987	168.025	18	30	96.455	115.456	41.783	157.239	49.5	33.5	44.15	31.825	29.301	61.126	53	54.5	39.016	4.825	36.195	41.02	66.5
461	CP Bilateral	Both	100.784	249.62	32.723	282.342	51	9	112.85	249.62	32.723	282.342	51	9	77.724	135.572	44.566	180.137	75.5	100	213.07	134.12	148.222	282.342	5.5	9	128.411	77.573	91.822	169.394	33	18	58.397	40.257	44.943	85.2	48	34	39.274	14.494	33.994	48.488	53	56.5	54.158	13.574	46.708	60.282	66.5
462	CP Bilateral	Both	101.338	377.231	21.113	398.344	82.5	5.5	125.048	367.397	30.947	398.344	47	5.5	60.328	212.076	21.113	233.189	82.5	100	299.41	233.183	165.161	398.344	6.5	5.5	132.072	99.875	70.018	169.893	31.5	14.5	42.503	33.291	31.145	64.436	36	37	38.996	21.186	31.354	52.54	55.5	56.5	30.6	14.951	23.232	38.183	76
463	CP Bilateral	Both	100.365	192.87	43.972	236.842	55	6	113.688	191.135	45.707	236.842	44	6	76.102	93.277	44.642	137.919	75.5	100	183.426	125.834	111.008	236.842	7.5	6	105.64	64.893	73.655	138.548	20	32.5	80.88	92.167	45.707	137.874	44	33.5	86.937	21.255	75.176	96.431	60.5	60.5	66.781	33.415	54.734	88.149	70.5
464	CP Bilateral	Both	101.438	227.533	29.543	257.076	74.5	1	106.605	214.573	42.503	257.076	69.5	1	90.157	212.046	29.543	241.589	74.5	100	170.328	138.192	118.883	257.076	20	1	102.878	31.38	83.952	115.333	35	25	82.394	19.211	71.1	90.31	41.5	40	58.893	42.962	42.503	85.465	69.5	51.5	36.531	22.438	29.543	51.982	74.5
465	CP Bilateral	Both	101.153	221.837	24.262	246.1	70.5	4	111.825	215.539	30.561	246.1	54	4	82.274	197.457	24.262	221.719	70.5	100	212.343	86.402	159.697	246.1	15.5	4	115.877	59.097	93.682	152.779	30	16.5	74.404	43.933	46.653	90.585	50	34	36.416	12.408	30.561	42.969	54	55	28.844	12.728	24.262	36.991	70.5
466	CP Bilateral	Both	101.535	230.621	27.571	258.192	60.5	63	109.78	219.248	33.369	252.617	48.5	13	88.757	227.114	28.642	255.756	80	100	190.934	107.683	136.838	244.52	9	0	129.629	56.348	104.865	161.213	25.5	19.5	75.859	91.244	33.369	124.613	48.5	31.5	43.907	9.697	37.178	46.875	51	56.5	52.333	36.642	33.875	70.517	67
467	CP Bilateral	Both	101.097	237.305	20.032	257.337	65	52.5	124.512	232.513	20.405	252.918	56.5	4	62.969	192.004	21.467	213.471	76.5	100	220.01	69.373	183.544	252.918	12	4	156.623	56.286	131.016	187.301	23.5	14.5	86.395	126.306	30.099	156.405	48	32.5	23.855	7.177	20.405	27.582	56.5	51.5	27.116	6.704	24.354	31.058	70.5
468	CP Bilateral	Both	101.908	298.364	20.344	318.708	63.5	1	126.046	288.978	29.73	318.708	47	1	66.88	244.98	24.073	269.053	81.5	100	261.922	138.819	179.889	318.708	9.5	1	142.325	57.219	120.822	178.041	19.5	19	72.753	107.107	29.73	136.837	47	31	49.512	10.887	44.597	55.484	51.5	59	49.054	26.057	35.523	61.58	72.5
469	CP Bilateral	Both	101.768	349.794	8.539	358.332	71.5	19.5	129.124	345.33	13.003	358.332	62.5	19.5	54.55	268.876	8.539	277.415	71.5	100	272.145	238.644	111.837	350.481	13.5	7.5	121.913	113.971	67.17	181.142	18.5	29.5	94.207	160.129	27.147	187.277	50	36	17.668	7.86	13.003	20.863	62.5	51	11.461	6.971	8.674	15.645	68.5
470	CP Bilateral	Both	101.199	269.855	23.767	293.622	46	5	125.915	269.855	23.767	293.622	46	5	64.147	192.754	27.627	220.381	71	100	257.835	110.383	183.239	293.622	5	5	161.759	85.132	121.683	206.815	22.5	11	64.047	96.664	27.167	123.831	44.5	31	28.812	9.355	25.388	34.743	53	59.5	32.005	9.45	27.627	37.077	71
471	CP Unilateral	Right	101.322	246.811	11.121	257.932	60	92	102.833	221.645	12.582	234.227	57	1	99.283	246.811	11.121	257.932	60	92	223.222	33.049	201.178	234.227	6	1	124.302	79.221	108.544	187.765	14	7	74.863	83.304	32.421	115.725	46	30	24.366	22.87	12.582	35.451	57	49	13.751	7.509	11.121	18.63	60
472	CP Bilateral	Both	100.446	237.493	45.332	282.825	69.5	6.5	118.586	234.417	48.408	282.825	56	6.5	68.317	96.413	48.236	144.649	86	100	226.241	135.403	147.422	282.825	0	6.5	129.632	86.576	93.752	180.328	30.5	14	73.584	30.789	63.18	93.969	45	32	56.658	20.161	48.408	68.569	56	57	65.699	15.409	58.454	73.862	75.5
473	CP Bilateral	Both	100.281	190.297	34.743	225.04	73.5	11.5	123.072	185.849	39.191	225.04	56.5	11.5	60.856	98.279	35.056	133.335	87.5	100	187.509	98.977	123.386	222.363	0	6.5	166.593	94.856	117.817	212.673	32	17.5	82.652	48.516	63.963	112.479	48	33	48.06	19.957	39.191	59.148	56.5	51	58.935	19.802	47.608	67.41	71
474	CP Bilateral	Both	100.595	320.348	26.973	347.32	49.5	14	111.489	320.281	27.04	347.32	25	14	76.545	137.42	27.146	164.565	79.5	95	168.158	213.507	71.666	285.173	9.5	12	134.301	211.365	27.772	239.137	25.5	23.5	62.715	63.497	35.695	99.192	35	49.5	82.098	84.139	40.706	124.845	67.5	53	34.111	13.623	27.99	41.613	78.5
475	CP Unilateral	Left	101.252	220.637	37.368	258.005	81	3	117.588	209.798	48.206	258.005	51	3	77.344	194.269	37.368	231.637	81	100	205.359	109.925	148.08	258.005	13	3	119.965	44.937	102.545	147.482	29	14	87.065	53.853	52.035	105.888	48	34	49.162	1.634	48.206	49.84	51	55	52.068	10.64	46.526	57.167	73
476	CP Bilateral	Both	100.937	270.058	30.827	300.885	68.5	3.5	130.263	268.078	32.807	300.885	55.5	3.5	57.112	161.032	32.428	193.46	85	100	232.896	148.038	152.846	300.885	5.5	3.5	148.939	60.192	120.819	181.01	28	15.5	96.956	98.765	36.972	135.737	49	36	38.312	9.05	32.807	41.858	55.5	54.5	45.705	25.657	35.178	60.836	60.5
477	CP Bilateral	Both	101.166	261.51	9.641	271.151	44.5	18.5	135.55	261.51	9.641	271.151	44.5	18.5	51.512	205.883	11.818	217.701	71.5	100	229.087	43.259	208.781	252.04	0	9.5	191.007	132.18	135.522	267.702	18.5	19	74.627	181.173	9.641	190.815	44.5	30.5	38.185	10.48	32.737	43.217	58.5	54	25.937	26.571	14.049	40.62	69.5
478	CP Bilateral	Both	101.143	192.762	31.334	224.096	73.5	1.5	110.762	179.898	44.199	224.096	63.5	1.5	80.564	181.701	31.691	213.392	74	100	173.766	78.878	145.218	224.096	17.5	1.5	120.393	49.946	95.71	145.656	34	20	90.313	21.834	76.847	98.681	45.5	46	53.475	33.024	44.199	77.223	63.5	51	45.704	30.668	31.691	62.358	74
479	CP Bilateral	Both	101.08	245.923	22.298	268.221	87	5.5	125.801	234.93	33.291	268.221	51.5	5.5	56.931	175.683	22.298	197.981	87	100	228.948	110.129	158.093	268.221	13	5.5	166.383	49.434	135.939	185.373	31.5	22.5	66.081	82.264	44.33	126.594	47.5	32.5	44.875	26.998	34.772	61.771	55.5	63	60.281	23.221	47.78	71.001	75.5
480	CP Bilateral	Both	100.826	207.726	33.747	241.473	68.5	4	116.491	205.69	35.783	241.473	54	4	72.008	138.412	40.01	178.423	87	100	204.212	85.238	156.235	241.473	6.5	4	133.794	65.608	105.202	170.81	27.5	23.5	81.342	92.913	42.538	135.452	50	33	52.447	43.495	35.783	79.277	54	64.5	67.631	25.174	55.88	81.054	76
481	CP Bilateral	Both	100.939	235.493	27.927	263.42	80.5	3.5	121.328	226.736	36.684	263.42	56	3.5	59.368	167.25	27.927	195.177	80.5	100	203.935	110.003	153.417	263.42	17.5	3.5	132.255	32.706	119.083	151.79	33.5	19.5	87.889	67.818	48.522	116.34	50	34.5	58.976	38.382	36.684	75.066	56	56	47.827	19.8	39.457	59.257	76
482	CP Bilateral	Both	100.375	178.237	17.915	196.153	90.5	9	124.274	132.096	64.057	196.153	53	9	47.505	117.665	17.915	135.58	90.5	100	169.762	58.699	137.454	196.153	11	9	148.119	52.502	114.788	167.291	34	26	93.453	39.963	72.28	112.243	42	48.5	82.991	35.632	67.876	103.508	68	50.5	46.724	28.489	34.679	63.168	76
483	CP Bilateral	Both	100.6	276.34	11.414	287.754	72	7	126.697	270.529	17.225	287.754	51	7	62.47	149.614	11.414	161.029	72	93.5	243.707	101.46	186.293	287.754	0	7	158.112	89.593	116.208	205.8	17.5	18.5	56.923	114.192	17.359	131.552	43.5	31	65.679	48.074	42.055	90.128	55	55.5	44.69	64.727	14.908	79.636	70
484	CP Bilateral	Both	100.984	283.117	9.64	292.756	68	4	133.346	280.276	12.48	292.756	52	4	47.306	184.486	10.651	195.137	71.5	100	233.277	118.351	174.405	292.756	4.5	4	194.285	72.311	162.367	234.678	28	16	76.214	138.471	29.519	167.99	48	32	21.841	13.902	18.844	32.746	55	55	17.219	12.244	11.831	24.075	69.5
485	CP Bilateral	Both	100.75	159.288	44.001	203.289	86	3.5	113.149	134.811	68.478	203.289	46.5	3.5	75.699	132.568	44.001	176.569	86	100	168.315	79.142	124.147	203.289	16.5	3.5	104.446	38.444	85.489	123.933	30.5	25.5	86.444	42.448	68.749	111.197	46	39.5	88.894	29.259	71.944	101.203	52.5	63	85.399	46.068	57.979	104.046	78
486	CP Bilateral	Both	102.249	366.425	18.89	385.315	70.5	2.5	119.53	355.671	29.644	385.315	51	2.5	72.972	317.103	18.89	335.993	70.5	100	272.156	247.457	137.858	385.315	11.5	2.5	145.172	72.369	109.77	182.139	23.5	23	48.626	81.291	30.011	111.302	40	31.5	42.818	21.411	29.685	51.096	63	55	21.222	8.525	18.89	27.414	70.5
487	CP Bilateral	Both	102.145	413.533	17.777	431.31	49.5	3	121.371	413.533	17.777	431.31	49.5	3	67.332	283.672	28.792	312.464	73.5	100	289.347	297.447	133.863	431.31	14.5	3	119.875	79.981	70.323	150.304	32	18.5	42.345	40.201	22.809	63.01	41.5	36	37.964	18.764	28.879	47.643	56	57	33.807	11.32	28.792	40.113	73.5
488	CP Bilateral	Both	101.365	251.269	21.478	272.747	70.5	3	124.232	250.933	21.814	272.747	50	3	55.311	220.102	25.273	245.375	83.5	100	234.058	81.15	191.597	272.747	15	3	149.21	50.441	132.536	182.978	24	24.5	78.265	132.95	21.814	154.764	50	33.5	42.606	26.427	25.172	51.599	51.5	62	33.755	14.486	27.827	42.313	77.5
489	CP Unilateral	Left	102.03	317.021	11.181	328.202	93	2	137.407	288.231	39.971	328.202	59	2	50.26	300.627	11.181	311.808	93	100	259.428	159.954	168.248	328.202	10	2	124.541	48.26	108.942	157.202	23	11	119.582	19.39	111.518	130.908	48	43	68.396	64.208	39.971	104.179	59	49	35.808	6.905	32.279	39.184	63
490	CP Unilateral	Left	101.056	329.134	34.541	363.675	46	6	119.671	329.134	34.541	363.675	46	6	71.462	171.244	35.291	206.535	67	100	273.756	218.751	144.924	363.675	12	6	125.742	24.803	112.944	137.747	28	19	64.731	73.61	34.75	108.36	45	29	46.78	31.354	34.541	65.895	46	59	44.55	28.29	35.291	63.58	67
491	CP Bilateral	Both	101.011	256.879	29.727	286.606	63	6.5	124.735	247.918	38.688	286.606	48	6.5	58.175	175.541	30.541	206.082	69.5	100	245.087	95.086	191.52	286.606	0	6.5	143.67	115.1	68.817	183.918	33	20.5	45.542	20.132	40.775	60.907	46	34	51.624	13.714	44.501	58.214	59.5	61.5	37.312	19.487	30.541	50.029	69.5
492	CP Bilateral	Both	100.507	201.086	29.179	230.266	88	7	128.66	189.093	41.172	230.266	54.5	7	54.504	119.681	29.179	148.86	88	100	204.099	72.449	157.817	230.266	0	7	161.765	55.945	137.737	193.682	31	13.5	94.179	83.395	48.686	132.081	50	32	47.1	10.297	41.624	51.921	55	54	44.495	10.097	40.705	50.803	68
493	CP Bilateral	Both	100.111	187.932	28.582	216.514	72.5	13.5	120.496	183.051	33.463	216.514	64	13.5	53.846	78.998	30.011	109.008	76	100	169.306	106.577	109.936	216.514	1.5	13.5	156.696	66.952	130.575	197.526	32	19.5	110.174	49.129	88.189	137.318	48.5	38	50.076	54.007	33.463	87.47	64	51	36.706	17.397	30.192	47.589	75.5
494	CP Bilateral	Both	101.437	288.401	11.64	300.041	66.5	1.5	133.419	286.708	13.333	300.041	58.5	1.5	46.857	228.088	13.737	241.825	75.5	99.5	237.556	140.282	159.759	300.041	12.5	1.5	162.627	69.248	125.838	195.087	24.5	24	103.936	101.135	44.867	146.002	50	32.5	19.34	20.552	13.333	33.885	58.5	51	17.391	4.777	15.267	20.044	68
495	CP Bilateral	Both	100.895	241.9	19.078	260.978	67	11	136.161	241.885	19.093	260.978	54.5	11	48.166	167.684	22.571	190.255	83	100	225.029	64.868	188.464	253.333	0	6	185.883	107.82	151.922	259.742	26	11.5	94.182	121.705	34.792	156.497	50	31	24.594	14.833	19.093	33.926	54.5	55.5	42.755	14.73	34.783	49.513	73
496	CP Bilateral	Both	100.215	242.339	26.867	269.207	50	17	130.326	242.339	26.867	269.207	50	17	54.296	89.202	37.272	126.475	84	100	187.308	122.526	116.81	239.337	0	8	195.608	119.049	139.962	259.011	16	18	74.067	136.756	30.043	166.799	44	31.5	46.329	21.144	37.502	58.646	58	52	51.228	20.695	39.832	60.527	67.5
497	CP Bilateral	Both	100.643	310.879	37.408	348.287	80.5	7	119.567	308.577	39.71	348.287	40.5	7	66.962	136.961	37.408	174.369	80.5	82.5	234.15	238.633	109.654	348.287	6.5	7	95.214	101.259	54.894	156.153	32.5	16	55.001	29.394	39.71	69.103	40.5	44.5	100.306	60.885	67.758	128.642	53	61.5	77.473	79.25	43.896	123.146	75
498	CP Bilateral	Both	101.067	209.341	14.952	224.293	74	11.5	122.571	208.359	15.934	224.293	60	11.5	63.978	196.116	14.952	211.069	74	100	192.087	40.448	173.317	213.765	8.5	8	193.31	59.907	154.601	214.508	32	20.5	68.929	117.614	27.942	145.555	50	33	20.572	10.689	15.934	26.623	60	51	23.943	15.167	16.183	31.35	66.5
499	CP Bilateral	Both	101.741	310.088	22.49	332.578	80.5	52.5	116.333	279.471	34.629	314.1	55	4	78.231	268.293	22.49	290.784	80.5	100	254.8	145.959	168.142	314.1	6.5	4	115.032	70.71	96.376	167.085	22.5	12.5	63.813	63.988	38.576	102.564	48.5	36.5	62.647	36.941	42.883	79.824	62	52.5	59.275	35.13	39.056	74.186	67.5
500	CP Bilateral	Both	100.221	244.308	15.184	259.492	70	6.5	131.014	240.464	19.028	259.492	54.5	6.5	39.679	104.639	15.7	120.34	89	100	194.184	135.749	123.743	259.492	7	6.5	184.602	56.183	150.286	206.469	16.5	29.5	94.11	106.136	50.465	156.601	44.5	33.5	49.817	73.965	19.028	92.993	54.5	56	37.335	6.345	33.74	40.085	71.5
501	CP Bilateral	Both	100.342	170.431	43.029	213.46	86.5	5.5	122.982	142.045	71.415	213.46	55.5	5.5	61.18	94.284	43.029	137.313	86.5	100	183.982	80.738	132.722	213.46	0	5.5	134.093	57.879	104.393	162.272	30	16.5	98.746	36.185	82.365	118.55	43.5	44	76.975	12.426	71.415	83.841	55.5	57	62.897	32.606	47.706	80.312	75
502	CP Bilateral	Both	101.023	204.202	27.181	231.383	59.5	12	124.101	204.202	27.181	231.383	59.5	12	63.615	176.53	27.483	204.013	71	99	210.998	43.776	185.449	229.226	10.5	4	173.512	85.514	117.321	202.834	30.5	20.5	74.759	64.93	47.492	112.422	46.5	31.5	32.078	19.062	27.181	46.243	59.5	51.5	35.783	12.166	28.758	40.925	63.5
503	CP Bilateral	Both	100.846	211.868	29.319	241.187	66	8	120.367	203.238	37.949	241.187	47	8	68.568	149.288	32.489	181.777	86.5	100	213.44	63.522	177.665	241.187	5.5	8	144.904	77.147	114.228	191.375	30.5	18.5	67.414	66	40.99	106.99	46	31.5	73.359	44.626	51.86	96.487	51.5	60	73.479	32.74	60.863	93.603	74.5
504	CP Bilateral	Both	100.562	312.697	18.031	330.728	62.5	6.5	128.031	304.288	26.44	330.728	51	6.5	52.242	129.235	26.245	155.48	83	100	252.615	176.442	154.286	330.728	0	6.5	158.431	86.425	115.117	201.542	32	20	55.972	71.408	33.498	104.906	40.5	33	48.408	20.873	39.021	59.894	56.5	54	36.811	17.7	29.258	46.958	69.5
505	CP Bilateral	Both	101.624	239.561	31.929	271.49	72	50	109.594	215.517	41.529	257.046	58.5	0.5	89.593	232.99	31.929	264.918	72	99.5	183.963	142.125	114.921	257.046	10	0.5	132.198	65.033	92.648	157.68	20	24	70.169	61.015	50.194	111.208	40.5	40	62.526	45.799	41.529	87.328	58.5	51.5	40.413	16.961	32.439	49.399	70.5
506	CP Bilateral	Both	101.207	254.411	29.335	283.746	73	6	114.407	237.657	46.089	283.746	40.5	6	78.295	188.822	29.335	218.157	73	100	244.563	81.663	202.083	283.746	6	6	108.516	144.504	58.615	203.118	31.5	14	63.323	33.803	46.089	79.892	40.5	37	56.51	9.202	51.616	60.818	57.5	60.5	38.68	23.192	29.335	52.527	73
507	CP Bilateral	Both	101.337	249.115	12.77	261.885	61.5	4.5	125.412	243.342	18.543	261.885	51	4.5	64.995	209.938	16.203	226.142	70	100	231.122	70.152	191.733	261.885	7	4.5	155.918	46.063	137.988	184.05	23.5	15.5	88.409	143.604	21.448	165.052	48.5	31	26.018	10.291	20.172	30.463	53	54	18.745	7.001	16.789	23.79	68.5
508	CP Bilateral	Both	101.627	235.454	35.197	270.651	59	50	98.769	225.703	35.401	261.104	58	0	106.166	232.43	36.415	268.845	65.5	99	185.882	142.078	119.026	261.104	10.5	0	119.345	53.431	90.955	144.386	22.5	25	56.887	53.611	42.691	96.302	42.5	31.5	39.215	10.206	35.401	45.607	58	50.5	39.672	9.872	36.415	46.286	65.5
509	CP Unilateral	Right	101.194	229.48	23.314	252.793	84	4	134.979	222.853	29.94	252.793	56	4	57.429	199.505	23.314	222.819	84	100	243.913	26.283	226.51	252.793	0	4	185.568	68.47	153.054	221.524	27	9	72.155	103.737	36.296	140.033	38	28	61.272	58.9	29.94	88.84	56	46	26.961	6.584	24.446	31.029	64
510	CP Bilateral	Both	100.799	188.565	26.995	215.56	62.5	7	115.233	171.846	43.715	215.56	43.5	7	77.346	150.145	36.141	186.286	78	99.5	197.294	44.169	171.392	215.56	6.5	7	137.051	48.334	119.892	168.226	27	12.5	75.008	80.777	43.715	124.492	43.5	32	56.763	18.995	48.787	67.783	56.5	51	52.225	20.459	42.683	63.142	74.5
511	CP Bilateral	Both	100.821	418.653	23.109	441.762	71	3.5	114.536	416.05	25.712	441.762	47	3.5	78.084	175.445	23.709	199.154	96	100	267.313	327.208	114.555	441.762	5.5	3.5	113.265	101.247	63.326	164.572	31	20.5	38.989	35.049	25.712	60.76	47	33.5	75.388	67.324	40.737	108.061	51	59.5	112.091	42.705	86.282	128.988	68.5
512	CP Bilateral	Both	100.741	223.396	27.75	251.146	68.5	6	124.034	218.028	33.118	251.146	56	6	60.226	149.061	27.866	176.927	78.5	100	200.068	109.101	142.045	251.146	13.5	6	151.683	76.052	110.225	186.276	19	22	91.862	97.29	50.411	147.701	50	32.5	47.619	30.007	33.118	63.125	56	61.5	44.357	18.106	34.364	52.47	75.5
513	CP Unilateral	Left	101.263	271.973	20.87	292.843	70	4	120.707	257.523	35.32	292.843	57	4	75.035	201.121	20.87	221.992	70	100	265.284	67.492	225.351	292.843	0	4	139.68	123.867	97.765	221.632	27	10	70.309	54.094	42.634	96.728	45	28	47.366	18.971	35.32	54.291	57	51	25.401	11.232	20.87	32.103	70
514	CP Bilateral	Both	100.122	197.211	30.34	227.551	43.5	44.5	111.66	197.211	30.34	227.551	43.5	44.5	73.407	85.77	43.794	129.564	83	84.5	101.767	54.602	70.916	125.518	14.5	4.5	99.421	33.289	84.537	117.826	24.5	24.5	140.618	132.403	92.874	225.276	46.5	44	104.404	109.411	66.877	176.289	66	51.5	69.38	14.538	60.249	74.787	74
515	CP Bilateral	Both	100.699	173.248	51.416	224.663	92	4.5	112.315	154.832	69.832	224.663	33	4.5	77.624	125.287	51.416	176.703	92	100	166.13	124.388	100.275	224.663	8	4.5	99.875	52.11	69.832	121.941	33	25.5	87.303	26.838	70.658	97.497	34	49.5	92.719	23.953	79.865	103.819	56.5	64	82.184	37.179	60.773	97.951	77.5
516	CP Bilateral	Both	102.272	354.405	29.751	384.156	59.5	2.5	120.536	351.8	32.356	384.156	40	2.5	73.41	294.236	34.722	328.957	85	100	314.238	178.56	205.596	384.156	10	2.5	126.191	125.349	65.768	191.118	31	11	45.882	44.469	32.356	76.824	40	42	52.583	5.226	50.296	55.522	58	52.5	45.112	10.12	40.669	50.789	72.5
517	CP Bilateral	Both	101.583	310.775	18.564	329.34	57.5	4.5	124.801	306.78	22.559	329.34	47.5	4.5	65.69	247.672	19.324	266.997	82	100	292.056	95.468	233.872	329.34	9	4.5	131.858	95.652	108.072	203.725	29.5	10	73.27	85.489	32.79	118.279	43	38.5	45.39	14.809	40.006	54.815	59.5	51	34.903	7.115	31.949	39.064	73
518	CP Bilateral	Both	101.396	261.979	27.504	289.483	75.5	4.5	124.751	243.871	45.612	289.483	52.5	4.5	62.215	219.235	27.504	246.738	75.5	100	252.987	109.566	179.917	289.483	11.5	4.5	141.279	69.93	98.251	168.181	31	16.5	67.267	44.556	47.535	92.09	50.5	32	50.116	7.518	45.772	53.289	53	55.5	36.396	19.655	28.216	47.87	74
519	CP Bilateral	Both	100.231	179.489	45.981	225.47	87	9.5	117.865	169.83	55.64	225.47	58.5	9.5	69.342	76.34	45.981	122.321	87	100	191.53	100.261	125.209	225.47	0	9.5	129.315	71.575	95.813	167.388	33	16	82.97	22.307	70.905	93.212	51	34	63.725	18.697	55.64	74.337	58.5	56	68.665	20.556	57.64	78.195	70.5
520	CP Bilateral	Both	100.598	107.562	60.237	167.799	77.5	58	103.851	101.48	63.599	165.079	40	9	92.851	104.863	60.237	165.1	77.5	99	136.01	49.504	114.446	163.95	9	8	120.655	65.426	83.296	148.722	33	17.5	68.408	15.487	63.599	79.086	40	39	88.973	37.49	67.945	105.435	51.5	62	71.815	28.325	60.649	88.974	76.5
521	CP Bilateral	Both	101.486	279.732	36.709	316.442	62	2.5	118.226	271.186	45.255	316.442	43.5	2.5	71.937	210.486	38.323	248.809	78.5	100	229.32	184.04	132.401	316.442	12	2.5	107.839	56.867	79.316	136.183	27	14.5	70.055	61.674	45.255	106.93	43.5	49.5	88.58	49.22	61.989	111.209	64	54.5	54.256	20.724	41.291	62.016	76
522	CP Bilateral	Both	100.135	151.315	35.542	186.857	61.5	7	111.134	138.599	48.258	186.857	35	7	82.241	99.657	38.449	138.106	78.5	81	153.75	76.206	110.651	186.857	0	7	97.816	75.204	68.269	143.473	31	15.5	83.608	66.329	50.809	117.138	36.5	50	117.787	19.301	106.508	125.809	57.5	55	71.653	57.117	47.229	104.346	75
523	CP Bilateral	Both	101.055	217.052	20.188	237.24	62.5	14.5	125.632	216.414	20.826	237.24	57	14.5	66.531	185.168	21.051	206.219	64	100	212.194	16.03	206.141	222.171	3	8.5	192.515	102.641	134.599	237.24	29	14.5	57.973	99.247	26.479	125.727	46	30	30.478	18.339	20.826	39.165	57	51	27.193	11.335	21.051	32.386	64
524	CP Bilateral	Both	100.577	209.764	16.458	226.222	70.5	15.5	130.094	201.747	24.475	226.222	58.5	15.5	54.829	131.23	24.915	156.144	74.5	100	174.735	112.441	113.108	225.549	5	4.5	189.394	84.757	131.531	216.288	20.5	20.5	97.222	116.481	43.706	160.187	49	32	35.268	27.037	24.475	51.512	58.5	57	51.67	36.442	32.708	69.15	63
525	CP Unilateral	Left	101.241	227.784	15.031	242.815	71	2	121.069	219.382	23.433	242.815	53	2	73.388	208.396	15.031	223.427	71	100	197.195	91.674	151.141	242.815	13	2	145.876	9.535	141.839	151.374	26	21	94.594	105.452	40.122	145.574	47	31	26.758	12.404	23.433	35.836	53	48	19.633	11.441	15.031	26.472	71
526	CP Bilateral	Both	101.568	242.625	25.269	267.894	79.5	51	110.448	214.421	51.8	266.221	42	2	88.294	242.286	25.269	267.555	79.5	99.5	231.479	105.507	160.714	266.221	11	2	102.251	70.553	74.488	145.041	24	12	67.784	39.859	51.8	91.659	42	40	74.045	8.666	69.119	77.786	58	53.5	56.025	30.668	39.33	69.998	74
527	CP Bilateral	Both	101.116	215.957	36.188	252.144	82.5	3	120.466	190.558	61.587	252.144	41	3	68.559	176.729	36.188	212.917	82.5	100	213.162	91.598	160.546	252.144	13.5	3	112.361	58.645	89.251	147.897	28	14.5	77.487	36.067	61.587	97.654	41	49	87.695	19.155	78.806	97.961	60.5	51.5	61.964	25.517	52.59	78.107	75
528	CP Bilateral	Both	102.231	383.092	22.902	405.995	78.5	2.5	116.971	369.434	36.56	405.995	63.5	2.5	74.435	304.367	22.902	327.269	78.5	100	249.83	299.897	106.097	405.995	15	2.5	106.62	26.457	92.368	118.826	25	24.5	69.705	47.189	49.612	96.802	48.5	34	43.707	16.291	36.56	52.851	63.5	53	30.759	14.307	23.147	37.455	73.5
529	CP Bilateral	Both	101.53	255.583	28.522	284.105	60	3	104.096	255.049	29.055	284.105	39.5	3	98.33	220.403	34.488	254.891	77	100	244.817	107.444	176.661	284.105	8.5	3	119.946	83.506	81.999	165.506	29	13.5	43.799	45.384	29.055	74.439	39.5	30	49.112	5.349	47.365	52.715	52.5	57	45.14	17.564	36.584	54.148	71.5
530	CP Bilateral	Both	101.891	324.812	15.052	339.864	60	52	126.606	318.89	20.666	339.556	41.5	2.5	61.202	276.788	18.198	294.987	82.5	100	300.9	82.897	256.659	339.556	10.5	2.5	150.679	142.225	102.467	244.692	30.5	11.5	42.46	73.944	20.666	94.609	41.5	31.5	46.297	4.967	44.195	49.162	58.5	56.5	37.604	31.818	22.566	54.383	68.5
531	CP Bilateral	Both	101.675	344.025	11.546	355.571	81	4	127.381	323.731	31.839	355.571	43	4	58.53	257.122	11.546	268.668	81	100	282.372	200.632	154.939	355.571	13	4	99.989	50.453	87.384	137.837	29.5	14	89.501	51.395	58.531	109.926	50	38.5	47.432	35.198	33.841	69.039	55	55.5	33.448	25.879	20.32	46.199	75
532	CP Bilateral	Both	102.037	311.216	22.424	333.64	65	2	127.95	303.302	30.338	333.64	52.5	2	62.255	282.603	25.178	307.781	72	100	261.994	145.783	187.857	333.64	11	2	157.481	83.441	110.312	193.753	25.5	14	59.476	79.892	32.819	112.711	47	31.5	42.459	16.257	33.209	49.467	59	53	42.267	18.356	29.554	47.91	67.5
533	CP Bilateral	Both	100.525	266.741	17.733	284.475	80	11	128.063	259.944	24.531	284.475	56.5	11	42.696	137.402	17.733	155.135	80	100	226.754	134.69	149.784	284.475	0	11	175.869	136.143	118.082	254.226	29	18.5	65.762	82.682	37.454	120.136	46.5	42	39.901	46.752	24.531	71.283	56.5	58	29.164	23.094	18.155	41.249	78.5
534	CP Bilateral	Both	101.339	203.266	32.072	235.339	61.5	100	117.03	196.061	35.502	231.564	55.5	0.5	75.931	197.868	37.47	235.339	77	100	202.806	59.018	172.546	231.564	11	0.5	163.087	75.732	115.607	191.339	30.5	19	64.49	64.32	43.492	107.812	42	31.5	40.559	12.995	35.502	48.498	55.5	50.5	47.392	15.886	41.075	56.961	65
535	CP Bilateral	Both	101.494	258.528	27.513	286.041	82	2.5	116.637	242.132	43.908	286.041	51.5	2.5	72.886	225.832	27.513	253.345	82	100	199.557	159.867	126.174	286.041	15.5	2.5	127.671	49.899	97.494	147.393	26	25.5	83.861	47.733	54.626	102.359	49.5	33.5	51.929	11.183	44.707	55.89	52.5	59	41.358	21.526	30.656	52.182	77
536	CP Bilateral	Both	100.205	210.318	23.275	233.594	67	14	129.746	209.12	24.474	233.594	56	14	46.869	94.026	24.568	118.594	77.5	100	159.737	74.481	121.502	195.983	0	9.5	194.7	45.431	166.032	211.464	14.5	25.5	118.169	144.132	38.438	182.57	50	35	29.244	12.156	24.474	36.63	56	57.5	30.115	10.837	25.316	36.153	76
537	CP Unilateral	Right	101.351	282.948	15.473	298.421	60	4	132.7	280.82	17.601	298.421	58	4	57.313	225.654	15.473	241.127	60	100	255.579	96.8	201.621	298.421	11	4	164.19	52.763	141.015	193.778	28	12	82.39	97.278	37.722	135	45	29	40.674	36.263	17.601	53.864	58	52	20.561	8.433	15.473	23.906	60
538	CP Bilateral	Both	100.445	214.307	30.631	244.938	83.5	6	120.306	201.569	43.368	244.938	44.5	6	65.354	116.898	30.631	147.529	83.5	99	193.678	110.131	134.807	244.938	6	6	150.709	68.783	106.038	174.822	25	21.5	72.171	69.239	46.577	115.816	43.5	39	69.526	38.391	47.53	85.921	51.5	61.5	66.086	24.335	55.643	79.978	76
539	CP Bilateral	Both	101.214	245.749	18.455	264.204	63	52.5	107.623	231.517	20.715	252.232	52.5	3	90.56	206.42	26.596	233.017	72	97	186.587	132.026	120.207	252.232	13.5	3	137.596	27.073	121.1	148.173	15	24.5	70.382	92.852	24.75	117.602	50	33	30.142	12.706	21.901	34.607	53.5	61.5	35.427	35.49	26.596	62.086	72
540	CP Bilateral	Both	101.149	245.989	25.705	271.695	57	3	124.614	245.989	25.705	271.695	57	3	56.687	184.578	28.578	213.156	68.5	100	216.517	93.643	178.052	271.695	12	3	159.605	64.266	122.201	186.467	32	21	78.813	71.719	37.802	109.521	46.5	33	36.276	27.442	25.705	53.147	57	54	31.644	4.741	28.578	33.319	68.5
541	CP Bilateral	Both	100.243	208.794	23.7	232.494	75	21.5	120.073	202.689	29.805	232.494	54.5	21.5	49.875	98.233	25.979	124.212	94	100	158.029	109.351	114.039	223.39	9	20.5	200.104	55.652	172.69	228.341	34	23	97.703	117.471	52.173	169.644	50.5	36.5	43.344	24.26	29.805	54.065	54.5	61.5	50.956	7.84	46.361	54.2	72.5
542	CP Bilateral	Both	103.293	535.903	22.197	558.1	81	4	124.636	531.428	26.672	558.1	41.5	4	70.745	414.534	22.197	436.731	81	100	431.406	357.152	200.948	558.1	10	4	81.281	99.035	51.91	150.945	21	11	41.278	35.451	26.672	62.123	41.5	31	40.535	14.677	33.036	47.713	60	52	31.284	14.48	25.614	40.094	67.5
543	CP Bilateral	Both	100.231	362.538	19.863	382.401	80	10.5	124.392	353.229	29.172	382.401	55.5	10.5	58.988	111.428	19.863	131.291	80	83.5	210.649	273.731	104.64	378.371	6.5	10	151.387	241.482	64.025	305.507	23	19	88.309	98.08	44.319	142.399	37.5	36	39.988	32.302	29.172	61.474	55.5	58	63.647	36.524	40.757	77.281	75
544	CP Bilateral	Both	102.184	408.542	16.413	424.955	88	4	129.663	401.058	23.897	424.955	54.5	4	57.256	317.64	16.413	334.053	88	100	319.187	251.92	173.035	424.955	11	4	142.118	64.553	106.022	170.575	23	21.5	58.603	91.564	27.744	119.308	49	31.5	28.804	8.407	25.025	33.432	56	57	32.257	11.84	25.523	37.362	67.5
545	CP Bilateral	Both	101.229	258.053	6.563	264.616	84	7.5	125.913	247.969	16.647	264.616	55.5	7.5	53.405	214.961	6.563	221.524	84	100	232.364	75.251	189.364	264.616	6.5	7.5	171.163	106.819	106.339	213.158	32.5	19.5	71.125	81.528	24.421	105.949	50	35	23.717	15.544	16.647	32.191	55.5	63.5	14.206	15.932	8.855	24.787	76
546	CP Bilateral	Both	100.963	205.667	36.549	242.216	76	3.5	112.192	187.868	54.347	242.216	38.5	3.5	81.849	170.446	36.549	206.995	76	97	191.019	104.511	137.704	242.216	10.5	3.5	127.251	42.744	100.185	142.928	31	19	73.344	47.01	54.347	101.358	38.5	37.5	70.455	7.393	66.467	73.859	52	59	49.66	28.412	37.743	66.155	74.5
547	CP Bilateral	Both	101.113	189.336	33.377	222.713	77.5	100	112.32	142.458	64.224	206.682	61	2	82.533	189.336	33.377	222.713	77.5	100	176.397	71.157	135.524	206.682	12	2	122.344	26.748	108.351	135.099	26.5	18.5	84.535	35.461	70.551	106.012	50	32	69.197	7.746	64.224	71.97	61	55.5	54.341	30.12	39.174	69.294	74
548	CP Bilateral	Both	102.13	344.542	11.588	356.13	81.5	4	123.427	329.395	26.735	356.13	47.5	4	67.554	307.862	11.588	319.45	81.5	100	317.766	112.662	243.468	356.13	11	4	132.125	153.849	67.746	221.596	30.5	12	45.727	47.802	27.765	75.567	38	38	37.385	12.389	31.38	43.769	55.5	55	28.201	19.402	19.185	38.587	73
549	CP Bilateral	Both	100.471	205.565	36.835	242.4	69	5.5	107.842	199.255	43.145	242.4	57	5.5	84.1	171.015	39.385	210.4	77.5	94.5	183.681	140.925	101.475	242.4	9.5	5.5	107.067	83.155	59.695	142.85	34.5	20.5	71.308	32.485	57.69	90.175	43.5	43	56.768	25.8	43.145	68.945	57	66	48.618	24.925	40.25	65.175	76.5
550	CP Bilateral	Both	100.73	182.422	42.803	225.225	73	3.5	116.692	161.96	63.265	225.225	64	3.5	71.51	132.949	42.803	175.752	73	100	193.068	77.217	148.008	225.225	12.5	3.5	113.833	38.446	101.468	139.914	31.5	13.5	87.574	19.454	79.232	98.686	45	32.5	82.88	35.47	63.265	98.735	64	54	48.866	17.737	42.803	60.54	73
551	CP Unilateral	Left	100.98	230.51	26.19	256.7	73	7	130.08	214.64	42.06	256.7	56	7	56.601	186.71	26.19	212.9	73	100	227.321	88.4	168.3	256.7	13	7	153.8	20.7	142.9	163.6	17	25	82.636	97.94	45.76	143.7	45	32	48.265	13.58	42.06	55.64	56	50	34.778	20.75	26.19	46.94	73
552	CP Bilateral	Both	100.217	231.265	23.885	255.15	67	15.5	119.607	230.02	25.13	255.15	51	15.5	63.651	95.815	27.285	123.1	79	86	198.727	114.65	125.25	239.9	0	11.5	182.553	113.165	129.485	242.65	32.5	18.5	58.345	97	26.035	123.035	50	33.5	36.803	27.96	25.285	53.245	51.5	65	71.231	23.4	57.62	81.02	70.5
553	CP Bilateral	Both	100.838	228.232	19.869	248.1	63	16	130.82	226.187	21.914	248.1	52	16	54.798	168.3	26.5	194.8	78	100	204.033	55.35	173.55	228.9	9.5	2.5	181.431	69.95	139.6	209.55	13	19	89.997	167.171	27.579	194.75	48.5	31.5	28.486	8.165	26.18	34.345	54.5	55.5	35.206	10.28	29.385	39.665	64
554	CP Bilateral	Both	101.447	289.54	17.66	307.2	59.5	47	101.515	262.46	19.69	282.15	51.5	1.5	101.036	253.995	23.955	277.95	67.5	95.5	251.867	68.5	213.65	282.15	7.5	1.5	117.428	127.875	75.475	203.35	23	9.5	44.376	74.53	20.51	95.04	45.5	30.5	42.18	29.745	25.01	54.755	53	57.5	28.485	14.315	23.955	38.27	67.5
555	CP Bilateral	Both	100.482	211.795	42.855	254.65	54.5	5.5	119.006	211.795	42.855	254.65	54.5	5.5	67.843	94.155	51.395	145.55	80.5	100	203.978	130.55	124.1	254.65	7	5.5	112.335	41.44	96.545	137.985	32	14.5	69	46.055	47.98	94.035	45.5	42	105.326	91.265	56.335	147.6	63	55	61.83	22.62	51.55	74.17	69.5
556	CP Bilateral	Both	100.726	203.42	30.23	233.65	64	5.5	121.978	201.49	32.16	233.65	52	5.5	62.398	138.525	33.175	171.7	78.5	100	207.333	53	180.65	233.65	6.5	5.5	137.582	58.7	116.55	175.25	26.5	14.5	91.684	89.075	41.875	130.95	50	33.5	52.069	39.62	32.255	71.875	52.5	62.5	51.312	28.415	37.185	65.6	75.5
557	CP Bilateral	Both	100.997	176.294	39.588	215.882	86	78	110.45	151.072	64.787	215.859	55	28.5	73.332	159.9	39.588	199.488	86	100	141.404	93.069	114.752	207.821	10.5	1	115.396	47.06	86.362	133.422	37	24.5	72.648	15.201	67.765	82.966	43.5	50	94.817	78.173	66.985	145.157	71	58.5	58.341	24.009	44.656	68.665	82.5
558	CP Bilateral	Both	101.162	240.765	13.085	253.85	83.5	2.5	129.198	230.405	23.445	253.85	49.5	2.5	58.478	210.265	13.085	223.35	83.5	100	238.328	48.4	205.45	253.85	10	2.5	180.992	59.5	153	212.5	29.5	17.5	68.129	115.085	27.315	142.4	44	30.5	30.672	16.225	24.825	41.05	56.5	51	31.57	11.965	23.97	35.935	67.5
559	CP Bilateral	Both	101.954	403.74	14.46	418.2	61	2.5	132.599	385.35	32.85	418.2	50	2.5	58.398	282.7	18.95	301.65	76	100	326.707	207.3	210.9	418.2	10	2.5	149.928	86.145	102.255	188.4	29.5	16.5	48.544	57.055	33.83	90.885	44	30.5	50.115	16.275	41.02	57.295	53	55	45.217	35.735	23.6	59.335	72.5
560	CP Bilateral	Both	101.261	225.055	24.245	249.3	64.5	51	110.684	219.925	26.225	246.15	45.5	1	84.964	214.585	26.415	241	83	100	208.571	72.6	173.55	246.15	10	1	145.419	66.6	107.9	174.5	31.5	14.5	48.292	74.06	26.225	100.285	45.5	32.5	43.514	22.59	33.13	55.72	51	63	57.088	7.795	51.805	59.6	75.5
561	CP Bilateral	Both	101.458	292.26	29.19	321.45	89	3	109.737	278.18	43.27	321.45	68	3	77.576	229.71	29.19	258.9	89	97.5	164.778	222.395	99.055	321.45	11.5	3	100.619	48.26	76.5	124.76	36.5	26.5	81.562	33.235	68.5	101.735	40.5	49	64.178	52.33	43.27	95.6	68	53	48.559	12.335	42.5	54.835	77
562	CP Bilateral	Both	100.646	211.101	22.561	233.662	86.5	14	118.532	204.671	28.991	233.662	68.5	14	51.653	157.701	22.561	180.262	86.5	99.5	196.512	75.799	157.863	233.662	14	14	139.504	67.285	106.511	173.796	36.5	26	78.626	33.947	64.996	98.944	46.5	37.5	44.289	34.452	28.991	63.443	68.5	51	28.04	5.922	25.653	31.576	81
563	CP Bilateral	Both	101.079	223.65	23.85	247.5	60.5	4	111.276	219.85	27.65	247.5	40.5	4	82.649	190.775	29.375	220.15	78.5	100	215.975	83.1	164.4	247.5	6	4	151.808	80.16	93.34	173.5	32	20	40.29	51.45	27.65	79.1	40.5	33	46.044	12.595	39.74	52.335	58	57.5	38.117	17.255	30.055	47.31	76.5
564	CP Bilateral	Both	100.849	278.65	34.25	312.9	58.5	3.5	114.013	269.97	42.93	312.9	48	3.5	79.006	175.505	36.145	211.65	71	97	235.938	167.2	145.7	312.9	3	3.5	116.942	38.715	99.835	138.55	20	20.5	73.633	70.77	42.93	113.7	48	35	66.981	23.455	52.69	76.145	50.5	56	51.498	28.04	38.315	66.355	69.5
565	CP Bilateral	Both	101.054	221.305	32.745	254.05	75	2	117.728	206.775	47.275	254.05	49.5	2	72.761	182.405	32.745	215.15	75	100	218.167	94.7	159.35	254.05	11	2	110.186	84.465	74.535	159	24	18	73.972	47.075	55.045	102.12	36.5	40	101.651	50.695	74.85	125.545	57.5	55	54.991	39.635	40.155	79.79	71.5
566	CP Bilateral	Both	100.581	190.4	28.85	219.25	81	6.5	122.707	182.205	37.045	219.25	66	6.5	56.958	132.1	28.85	160.95	81	100	184.058	94.1	125.15	219.25	7.5	6.5	144.148	58.4	110.65	169.05	33	22.5	103.876	34.425	87.075	121.5	38.5	38.5	55.26	56.25	37.045	93.295	66	51.5	38.828	13.045	31.845	44.89	70.5
567	CP Bilateral	Both	101.235	226.878	36.572	263.45	64	2.5	114.499	225.703	37.747	263.45	57	2.5	74.406	187.198	37.704	224.903	71	100	199.005	99.437	164.013	263.45	10.5	2.5	126.392	85.526	81.04	166.566	33.5	18	79.902	20.163	69.788	89.951	48	43	45.585	26.279	37.747	64.025	57	51	44.068	17.732	37.704	55.436	71
568	CP Bilateral	Both	102.232	374.56	18.54	393.1	61	2	125.425	371.565	21.535	393.1	39	2	66.864	316.99	18.71	335.7	81.5	100	315.95	210.4	182.7	393.1	10.5	2	146.417	97.305	85.445	182.75	30	17.5	39.406	49.935	21.535	71.47	39	31	38.371	15.83	32.275	48.105	59.5	51	36.486	17.765	26.425	44.19	73.5
569	CP Bilateral	Both	101.002	187.13	33.97	221.1	79.5	97.5	112.883	165.175	42.975	208.15	49	0	84.977	187.13	33.97	221.1	79.5	97.5	197.306	23.05	185.1	208.15	7.5	0	140.623	82.195	96.105	178.3	29.5	8.5	69.643	39.615	54.88	94.495	45.5	38	48.99	14.76	43.995	58.755	55	54	55.709	13.38	48.195	61.575	70
570	CP Bilateral	Both	101.229	232.395	29.205	261.6	65	58	116.516	220.81	33.54	254.35	55	8.5	74.816	206.46	31.24	237.7	74	100	201.51	110.7	142.85	253.55	11	2	160.146	76.83	121.62	198.45	31.5	20	64.356	79.355	38.545	117.9	44.5	35.5	40.562	9.43	35.63	45.06	60	51.5	46.729	17.985	36.475	54.46	64.5
571	CP Bilateral	Both	100.532	233.42	39.48	272.9	77.5	5	114.19	208.15	64.75	272.9	53	5	72.846	122.97	39.48	162.45	77.5	100	181.005	197.765	75.135	272.9	16	5	97.096	36.065	76.785	112.85	25.5	23.5	97.838	46.4	72.45	118.85	49.5	42	77.37	29.425	65.045	94.47	59	59.5	55.765	39.25	39.52	78.77	77
572	CP Bilateral	Both	100.723	274.77	26.43	301.2	84.5	4.5	120.995	254.31	46.89	301.2	46	4.5	63.474	148.47	26.43	174.9	84.5	100	214.721	155.3	145.9	301.2	14.5	4.5	125.841	49.645	100.405	150.05	32.5	19.5	63.026	46.665	48.44	95.105	45	42	82.06	34.54	65.005	99.545	52.5	63.5	66.992	49.7	46.11	95.81	76.5
573	CP Bilateral	Both	101.476	287.655	23.595	311.25	80	2	118.24	283.005	28.245	311.25	48.5	2	71.939	234.205	23.595	257.8	80	100	252.951	115.85	195.4	311.25	12.5	2	139.984	81.61	106.19	187.8	31	13.5	54.259	65.9	31.175	97.075	41.5	32	40.768	16.9	32.19	49.09	58.5	60.5	35.742	26.815	27.91	54.725	72.5
574	CP Bilateral	Both	100.409	172.195	47.455	219.65	81	4	120.102	156.455	63.195	219.65	53.5	4	65.825	98.845	47.455	146.3	81	100	171.79	96.3	123.35	219.65	6.5	4	136.41	45.97	105.28	151.25	32	20.5	84.373	49.3	67.3	116.6	42	50	88.473	50.655	68.145	118.8	60	51	62.688	14.16	57.605	71.765	72.5
575	CP Bilateral	Both	100.747	181.725	37.575	219.3	79.5	15.5	125.68	173.575	45.725	219.3	58.5	15.5	59.41	143.425	37.575	181	79.5	100	192.514	65.25	149.95	215.2	5.5	4.5	149.194	47.45	125.5	172.95	25.5	20.5	104.986	87.015	59.535	146.55	48	32	52.004	16.9	45.725	62.625	58.5	56.5	50.413	12.105	43.405	55.51	70
576	CP Bilateral	Both	100.154	177.42	26.93	204.35	78	22.5	116.977	168.965	35.385	204.35	52	22.5	55.912	93.51	26.93	120.44	78	96.5	150.687	79.615	101.135	180.75	10	9.5	149.307	73.04	103.76	176.8	24.5	28	92.094	51.185	71.975	123.16	42	35.5	59.444	62.04	40.115	102.155	54	53	33.844	16.275	26.93	43.205	78
577	CP Bilateral	Both	100.826	170.045	27.455	197.5	69.5	63	119.089	163.165	32.735	195.9	54	13.5	67.146	165.29	28.71	194	77	100	180.825	27.25	168.4	195.65	13.5	1.5	164.563	47.15	134.15	181.3	32	21	80.244	92.505	40.795	133.3	50.5	34	39.825	14.295	32.735	47.03	54	56	38.881	6.44	36.025	42.465	69.5
578	CP Bilateral	Both	100.58	150.7	46.1	196.8	39.5	5	105.441	150.7	46.1	196.8	39.5	5	89.094	119.5	50.9	170.4	77.5	100	172.605	61.7	135.1	196.8	10	5	87.206	75.87	55.73	131.6	35	20.5	57.78	29.415	46.1	75.515	39.5	50	86.116	16.775	77.09	93.865	51	63.5	61.194	26.905	50.9	77.805	77.5
579	CP Bilateral	Both	100.574	200.315	36.585	236.9	73.5	5	113.084	183.015	53.885	236.9	44.5	5	80.686	134.415	36.585	171	73.5	97	197.064	88.45	148.45	236.9	6	5	124.005	56.84	91.96	148.8	29.5	14	73.231	44.525	53.885	98.41	44.5	33	67.663	9.45	63.045	72.495	52.5	58.5	49.222	28.36	38.05	66.41	71.5
580	CP Bilateral	Both	100.504	199.84	19.76	219.6	71	9.5	126.316	194.63	24.97	219.6	63	9.5	55.697	147.64	19.76	167.4	71	98.5	193.604	70.6	149	219.6	0.5	9.5	170.796	41.9	152.7	194.6	17.5	21.5	94.282	106.835	57.315	164.15	46	32.5	38.071	28.075	24.97	53.045	63	50.5	21.557	5.34	19.76	25.1	71
581	CP Bilateral	Both	100.446	190.015	31.535	221.55	65	9	119.961	178.8	42.75	221.55	57	9	63.04	123.805	32.345	156.15	74.5	100	182.001	79.1	142.45	221.55	1.5	9	144.526	48.45	126.05	174.5	30	18	91.681	66.75	65.4	132.15	48	34	56.839	36.74	42.75	79.49	57	56.5	40.456	17.52	32.345	49.865	74.5
582	CP Bilateral	Both	101.011	212.43	32.62	245.05	77.5	2.5	108.431	200.035	45.015	245.05	44.5	2.5	82.896	187.83	32.62	220.45	77.5	100	158.437	163.085	81.965	245.05	18.5	2.5	103.964	49.68	73.52	123.2	29	27	92.979	39.76	70.82	110.58	49	41	66.868	36.805	48.815	85.62	69	54.5	40.127	17.335	32.62	49.955	77.5
583	CP Unilateral	Left	101.908	281.25	33.85	315.1	84	0	109.106	267.52	47.58	315.1	36	0	90.932	273.05	33.85	306.9	84	100	237.091	116.3	198.8	315.1	10	0	127.582	103.38	92.02	195.4	26	11	60.188	42.17	47.58	89.75	36	27	57.952	7.61	53.83	61.44	44	50	43.351	23.51	34.82	58.33	74
584	CP Bilateral	Both	101.344	255.96	28.54	284.5	69	2	112.282	239.38	45.12	284.5	63	2	82.616	216.06	28.54	244.6	69	100	210.081	158.6	125.9	284.5	13	2	117.003	42.51	92.89	135.4	29	18.5	75.726	43.215	58.405	101.62	50	33	53.318	14.62	45.12	59.74	63	54	34.451	14.875	28.54	43.415	69
585	CP Bilateral	Both	100.646	218.205	36.895	255.1	89	6.5	120.532	205.37	49.73	255.1	60	6.5	60.048	137.405	36.895	174.3	89	100	198.177	109.25	145.85	255.1	7	6.5	132.688	57.22	99.63	156.85	33	18	85.81	39.565	68.285	107.85	46.5	36	58.065	21.355	49.73	71.085	60	59	48.532	18.46	40.265	58.725	77.5
586	CP Bilateral	Both	100.696	173.575	28.325	201.9	70	15	116.987	170.38	31.52	201.9	54.5	15	65.392	147.925	30.925	178.85	85.5	100	166.919	59.4	137.45	196.85	9	3.5	159.355	26.9	143.3	170.2	29.5	28.5	94.702	78.235	67.215	145.45	50	35.5	55.711	57.17	31.52	88.69	54.5	53.5	48.249	18.31	41.86	60.17	73.5
587	CP Unilateral	Right	100.798	157.2	44.9	202.1	68	3	125.255	125.67	76.43	202.1	44	3	72.699	146.3	44.9	191.2	68	100	187.882	42.3	159.8	202.1	10	3	111.478	50.15	98.45	148.6	18	11	114.306	46.37	80.83	127.2	42	30	98.592	41.87	76.43	118.3	44	52	66.234	67	44.9	111.9	68
588	CP Unilateral	Left	101.346	244.992	9.008	254	62	2	120.313	244.561	9.439	254	61	2	71.194	237.192	9.008	246.2	62	100	235.127	62.9	191.1	254	10	2	170.3	69.6	116.7	186.3	30	20	66.147	70.17	33.83	104	49	31	17.516	16.181	9.439	25.62	61	50	10.179	2.192	9.008	11.2	62
589	CP Bilateral	Both	100.569	222.776	14.336	237.113	80.5	9.5	132.605	203.477	33.636	237.113	54	9.5	41.377	145.131	14.336	159.467	80.5	100	209.196	81.368	155.745	237.113	0	9.5	175.927	47.427	150.61	198.036	32	19.5	95.245	91.347	55.778	147.125	50.5	33	44.046	27.761	33.636	61.397	54	55.5	25.363	15.586	20.424	36.01	74.5
590	CP Bilateral	Both	100.456	171.34	33.11	204.45	87	4	114.082	159.075	45.375	204.45	49	4	75.996	136.19	33.11	169.3	87	86	163.775	75.46	128.99	204.45	14	4	139.675	40.93	113.47	154.4	32	20	70.289	54.565	51.99	106.555	42	33	79.897	27.28	63.08	90.36	53.5	60	87.597	42.005	65.95	107.955	70.5
591	CP Unilateral	Right	101.103	251.29	36.31	287.6	76	4	123.716	237.83	49.77	287.6	57	4	65.155	183.69	36.31	220	76	100	232.185	119.5	168.1	287.6	12	4	127.579	47.9	114.4	162.3	28	13	85.952	56.78	62.82	119.6	46	32	56.738	19.2	49.77	68.97	57	50	47.461	20.13	38	58.13	74
592	CP Bilateral	Both	100.628	217.41	20.99	238.4	81.5	9	120.528	205.255	33.145	238.4	62	9	55.32	145.91	20.99	166.9	81.5	100	202.97	95.05	143.35	238.4	8.5	9	135.841	55.7	108.9	164.6	34.5	19.5	85.986	39.09	67.36	106.45	44	41	48.647	34.325	33.145	67.47	62	51.5	28.998	12.4	22.99	35.39	79
593	CP Unilateral	Left	101.732	300.956	1.144	302.1	77	1	109.354	282.77	19.33	302.1	38	1	91.857	292.756	1.144	293.9	77	100	242.42	137.9	164.2	302.1	9	1	118.886	70.39	81.31	151.7	28	10	51.032	84.47	19.33	103.8	38	46	63.16	86.73	21.27	108	56	47	14.157	8.75	10.23	18.98	71
594	CP Unilateral	Left	101.737	320.05	12.75	332.8	60	4	141.491	317.84	14.96	332.8	44	4	52.265	303.35	12.75	316.1	60	100	298.227	91.3	241.5	332.8	10	4	173	72.3	151.6	223.9	18	11	82.143	142.84	14.96	157.8	44	28	22.339	8.01	17.95	25.96	46	50	22.449	27.47	12.75	40.22	60
595	CP Bilateral	Both	100.293	149.03	53.72	202.75	60	5.5	110.583	148.265	54.485	202.75	48	5.5	81.754	72.835	59.165	132	81	100	165.99	88.1	114.65	202.75	6.5	5.5	135.175	46.445	109.205	155.65	24	21	75.011	44.365	59.68	104.045	40.5	33	66.033	16.375	60.185	76.56	53.5	64	77.118	18.44	67.105	85.545	74
596	CP Bilateral	Both	100.864	217.8	23.45	241.25	73	62.5	124.348	196.1	43	239.1	55.5	12.5	60.244	178.4	23.45	201.85	73	100	142.721	113.76	90.94	204.7	13	1	158.735	122.265	89.585	211.85	14.5	23	120.683	103.795	73.305	177.1	46.5	32.5	60.955	41.97	43	84.97	55.5	51	37.724	43.515	23.45	66.965	73
597	CP Bilateral	Both	101.127	262.49	22.91	285.4	79	4	119.204	252.585	32.815	285.4	52.5	4	68.993	203.19	22.91	226.1	79	100	234.085	110.1	175.3	285.4	6	4	150.223	98.985	94.715	193.7	31.5	16.5	55.12	49.57	37.845	87.415	46	32.5	43.794	14.035	35.94	49.975	62	53	29.922	15.215	23.875	39.09	75
598	CP Unilateral	Left	101.14	261.66	20.84	282.5	74	4	130.494	236.24	46.26	282.5	47	4	63.113	203.06	20.84	223.9	74	100	257.678	60	222.5	282.5	8	4	161.321	95.1	105	200.1	26	9	78.647	68.74	46.26	115	47	30	53.449	9.87	47.02	56.89	48	54	45.061	30.41	25.21	55.62	71
599	CP Bilateral	Both	101.569	307.445	25.355	332.8	74.5	3.5	119.906	296.39	36.41	332.8	37	3.5	72.168	248.445	25.355	273.8	74.5	100	284.847	122.7	210.1	332.8	11.5	3.5	127.179	119.655	76.095	195.75	30.5	12.5	50.286	36.705	36.41	73.115	37	39	46.532	5.745	44.96	50.705	61.5	54	37.843	14.095	30.07	44.165	72
600	CP Bilateral	Both	100.088	267.085	33.615	300.7	79.5	15.5	120.795	257.255	43.445	300.7	43.5	15.5	65.314	104.635	33.615	138.25	79.5	80.5	165.205	87.06	113.89	200.95	0	11	156.514	145.445	85.455	230.9	24.5	18	69.18	82.105	43.445	125.55	43.5	40.5	88.235	26	78.69	104.69	58.5	52	63.523	22.03	57.15	79.18	68
601	CP Unilateral	Right	101.621	276.46	27.64	304.1	48	2	117.896	276.46	27.64	304.1	48	2	72.237	237.21	38.49	275.7	70	100	258.038	130	174.1	304.1	12	2	132.942	71.66	98.94	170.6	26	16	48.938	89.56	27.64	117.2	48	33	56.565	13.54	50.8	64.34	62	56	44.378	11.68	38.49	50.17	70
602	CP Bilateral	Both	103.356	554.4	15.2	569.6	92	52	114.121	525.14	30.91	556.05	31.5	2.5	87.628	479	15.2	494.2	92	100	430.415	309.55	246.5	556.05	8.5	2.5	66.843	164.78	32.47	197.25	29	9.5	38.959	26.725	31.16	57.885	32	50	60.654	14.235	52.32	66.555	55	55	59.642	43.26	40.885	84.145	65.5
603	CP Bilateral	Both	100.435	179.735	42.865	222.6	40.5	5.5	106.129	179.735	42.865	222.6	40.5	5.5	91.472	91.87	55.28	147.15	88.5	84	190.907	73.75	148.85	222.6	5.5	5.5	109.15	100.735	60.315	161.05	30.5	15.5	68.984	31.625	51.32	82.945	40	44	71.273	32.29	55.08	87.37	51.5	60.5	106.25	51.775	77.575	129.35	68
604	CP Bilateral	Both	100.913	190.57	28.98	219.55	81	51.5	113.782	168.18	49.62	217.8	57	4.5	80.037	175.22	28.98	204.2	81	99	196.711	68.1	149.7	217.8	12	4.5	118.217	31.95	108.3	140.25	30.5	13	89.428	33.965	70.185	104.15	50	31.5	55.139	15.395	49.62	65.015	57	57	48.393	22.575	36.705	59.28	74.5
605	CP Bilateral	Both	101.055	185.495	37.655	223.15	72	99.5	110.432	165.575	53.725	219.3	59.5	0	82.984	184.985	38.165	223.15	81.5	99.5	179.789	72.2	147.1	219.3	15.5	0	113.345	58	86	144	33	16.5	84.166	28.54	70.86	99.4	39	39.5	62.7	28.395	53.725	82.12	59.5	51.5	56.144	12.165	49.25	61.415	76.5
606	CP Bilateral	Both	100.368	272.163	12.038	284.2	87	9.5	130.15	237.125	47.075	284.2	49	9.5	52.196	139.472	12.038	151.51	87	100	219.135	151.85	132.35	284.2	0	9.5	176.872	123.6	128.7	252.3	30.5	12	69.881	63.97	52.23	116.2	43	31.5	56.483	20.41	48.99	69.4	55	61.5	71.316	32.565	50.34	82.905	74.5
607	CP Bilateral	Both	100.828	264.563	17.838	282.4	79.5	5.5	132.136	249.615	32.785	282.4	54.5	5.5	51.058	172.063	17.838	189.9	79.5	100	245.508	88.4	194	282.4	5.5	5.5	173.307	88.65	128.5	217.15	26.5	16.5	74.47	103.705	40.995	144.7	50	31.5	36.876	9.71	32.785	42.495	54.5	61	33.777	19.1	23.56	42.66	74
608	CP Bilateral	Both	102.339	368.08	13.97	382.05	64.5	100	110.869	339.625	22.625	362.25	41.5	1	88.524	365.58	16.47	382.05	74.5	100	282.33	166.3	195.95	362.25	11.5	1	112.02	111.095	71.855	182.95	31	12.5	40.661	46.33	22.625	68.955	41.5	41	42.36	21.985	34.75	56.735	58.5	51	48.195	33.055	39.24	72.295	65.5
609	CP Bilateral	Both	102.781	477.635	15.265	492.9	70.5	51.5	120.193	468.86	20.94	489.8	53	2	76.45	382.035	20.565	402.6	87	100	344.236	364.47	125.33	489.8	11	2	99.445	81.415	54.96	136.375	23	20.5	45.053	44.48	24.62	69.1	45	31.5	37.841	21.7	27.53	49.23	55.5	54	40.281	16.735	30.67	47.405	62
610	CP Bilateral	Both	102.834	423.644	11.406	435.05	85.5	0.5	121.864	403.61	31.44	435.05	58	0.5	74.561	406.494	11.406	417.9	85.5	100	331.614	248.15	186.9	435.05	9	0.5	113.044	97.125	66.875	164	29.5	10	67.466	59.79	37.565	97.355	46.5	36	34.207	6.935	31.44	38.375	58	51	25.794	18.81	15.265	34.075	73
611	CP Bilateral	Both	101.756	278.365	25.435	303.8	78.5	100	108.411	247.585	40.115	287.7	59.5	0.5	91.753	278.365	25.435	303.8	78.5	100	202.588	192.095	95.605	287.7	10.5	0.5	109.368	58.535	86.365	144.9	20.5	20	75.826	40.965	63.65	104.615	42	40.5	63.669	56.525	40.115	96.64	59.5	51	40.141	23.265	29.16	52.425	69
612	CP Bilateral	Both	101.621	365.235	15.365	380.6	79	3.5	128.745	340.375	40.225	380.6	58.5	3.5	56.772	273.185	15.365	288.55	79	100	304.473	189.65	190.95	380.6	12	3.5	113.501	113.43	63.17	176.6	29	13	74.845	48.465	51.575	100.04	38	38	47.846	21.69	40.225	61.915	58.5	51.5	32.836	21.73	21.095	42.825	74.5
613	CP Bilateral	Both	101.339	243.03	21.72	264.75	83.5	49	114.079	219.945	33.205	253.15	56.5	0.5	81.549	242.98	21.72	264.7	83.5	98.5	202.632	84.35	168.8	253.15	10.5	0.5	147.399	51.5	118.85	170.35	26.5	21	69.512	81.935	43.265	125.2	50.5	31.5	36.237	7.8	33.205	41.005	56.5	55	39.308	7.72	33.875	41.595	73.5
614	CP Bilateral	Both	101.287	280.395	14.005	294.4	63.5	5	128.157	278.395	16.005	294.4	40	5	61.289	225.37	19.93	245.3	82.5	100	268.642	74.25	220.15	294.4	11	5	176.321	77.65	128.5	206.15	23.5	17	44.038	109.445	16.005	125.45	40	31	31.388	8.055	28.855	36.91	54	55.5	32.654	5.55	29.365	34.915	73
615	CP Unilateral	Right	101.019	237.88	28.92	266.8	69	6	119.182	214.9	51.9	266.8	60	6	73.322	187.38	28.92	216.3	69	100	247.755	58.2	208.6	266.8	0	6	114.041	118.8	85.6	204.4	18	11	88.325	77.31	53.29	130.6	45	32	58.319	13.66	51.9	65.56	60	50	36.663	20.92	28.92	49.84	69
616	CP Bilateral	Both	101.315	237.255	21.295	258.55	83	51	119.82	209.295	37.305	246.6	50	1.5	68.899	233.655	21.295	254.95	83	99.5	205.755	89.45	157.15	246.6	12.5	1.5	167.146	82.8	117.95	200.75	31.5	21.5	60.931	67.55	43.19	110.74	44.5	32.5	44.426	14.405	38.98	53.385	60	51	29.802	13.005	25.57	38.575	73.5
617	CP Unilateral	Left	101.361	245.23	25.97	271.2	64	2	114.564	228.46	42.74	271.2	56	2	84.257	223.13	25.97	249.1	64	100	237.933	96.3	174.9	271.2	8	2	123.665	64.99	95.51	160.5	22	9	72.27	48.69	53.01	101.7	41	28	65.969	40.05	42.74	82.79	56	49	29.326	12.84	25.97	38.81	64
618	CP Bilateral	Both	101.538	473.775	11.825	485.6	81	5	138.578	471.08	14.52	485.6	55	5	37.469	263.225	11.825	275.05	81	100	350.543	305	180.6	485.6	13	5	134.56	78.1	94.5	172.6	17.5	22	66.569	121.08	15.97	137.05	48	34	20.555	7.37	16.505	23.875	57	58.5	16.95	3.065	15.565	18.63	70
619	CP Bilateral	Both	101.194	211.6	37.9	249.5	62	51	111.952	199.22	44.58	243.8	54	1	83.185	192.54	46.01	238.55	77	100	191.232	121.75	122.05	243.8	10	1	134.851	68.535	99.065	167.6	29	17	71.971	39.275	61.3	100.575	42.5	33	66.779	27.64	54.785	82.425	58.5	55.5	60.421	15.265	50.215	65.48	75.5
620	CP Bilateral	Both	100.96	210.075	41.825	251.9	67.5	4	104.715	201.31	50.59	251.9	48.5	4	94.51	173.075	41.825	214.9	67.5	100	201.61	136.15	115.75	251.9	12.5	4	98.678	51.495	67.605	119.1	31.5	17	62.162	31.69	51.53	83.22	37.5	41	72.458	33.09	51.56	84.65	62.5	52.5	47.097	18.205	41.825	60.03	67.5
621	CP Bilateral	Both	101.77	333.81	21.19	355	78	3	121.28	323.03	31.97	355	38.5	3	72.525	284.61	21.19	305.8	78	100	290.406	173.8	181.2	355	9.5	3	135.095	65.2	102.2	167.4	22	14.5	51.116	71.365	31.97	103.335	38.5	31	54.003	18.93	46.25	65.18	51.5	59.5	49.821	35.34	31.17	66.51	73
622	CP Bilateral	Both	101.436	275.09	15.76	290.85	83	51.5	121.112	260.655	27.895	288.55	52	2	70.86	248.79	15.76	264.55	83	99.5	223.438	145.95	142.6	288.55	10.5	2	154.269	94.71	107.39	202.1	22	21	65.84	96.43	39.32	135.75	44.5	31.5	47.056	23.175	34.725	57.9	60.5	52	24.885	12.5	20.125	32.625	70.5
623	CP Bilateral	Both	101.267	460.69	18.51	479.2	86.5	45	110.968	435.715	31.285	467	43.5	5	86.1	321.24	18.51	339.75	86.5	93	300.091	384.72	82.28	467	7	5	69.288	61.355	43.08	104.435	25	21	37.229	12.455	31.285	43.74	43.5	34	42.247	10.315	36.785	47.1	56.5	56	34.058	23.615	20.92	44.535	76
624	CP Bilateral	Both	101.37	332.565	21.385	353.95	80	4.5	123.994	311.54	42.41	353.95	43.5	4.5	63.1	226.415	21.385	247.8	80	100	263.804	234.3	119.65	353.95	13	4.5	115.26	34.565	96.385	130.95	19	28	63.01	73.79	42.41	116.2	43.5	32	72.35	27.175	55.155	82.33	50.5	61	54.743	49.725	30.425	80.15	75
625	CP Bilateral	Both	100.01	244.595	29.705	274.3	82.5	8	122.583	208.19	66.11	274.3	46.5	8	56.554	81.835	29.705	111.54	82.5	66.5	192.132	172.51	101.79	274.3	0	8	115.492	55.235	91.515	146.75	28.5	28	79.54	54.535	67.14	121.675	40	34	101.463	61.565	70.885	132.45	52.5	62.5	66.138	74.09	37.45	111.54	77
626	CP Bilateral	Both	101.358	237.685	29.065	266.75	54.5	1.5	102.312	235.125	31.625	266.75	40.5	1.5	99.817	211.805	41.445	253.25	75.5	100	211.04	119.6	147.15	266.75	13	1.5	116.774	83.82	61.68	145.5	31.5	17	40.667	25.635	31.625	57.26	40.5	40	49.554	18.385	42.585	60.97	57.5	60.5	54.504	18.32	45.04	63.36	73
627	CP Bilateral	Both	101.501	252.075	31.525	283.6	78.5	1.5	111.921	225.855	57.745	283.6	53.5	1.5	81.913	227.625	31.525	259.15	78.5	100	209.052	133.8	149.8	283.6	13.5	1.5	106.443	50.565	90.535	141.1	27	14.5	71.081	35.16	57.78	92.94	46	33.5	75.219	20.73	65.005	85.735	58.5	57.5	73.847	26.205	60.555	86.76	74.5
628	CP Bilateral	Both	100.811	150.55	41.7	192.25	80	50.5	110.722	129.035	62.815	191.85	23.5	0.5	81.412	150.4	41.7	192.1	80	100	138.163	87.705	104.145	191.85	7.5	0.5	103.957	53.08	79.67	132.75	25	22	83.142	35.7	68.335	104.035	38.5	48.5	117.791	47.74	93.01	140.75	53	63.5	76.35	76.94	46.61	123.55	76.5
629	CP Bilateral	Both	101.513	288.56	24.94	313.5	81	51.5	120.942	260.885	48.665	309.55	47	1.5	72.772	244.11	24.94	269.05	81	100	255.47	135.5	174.05	309.55	9.5	1.5	132.01	75.855	88.695	164.55	29.5	12.5	64.496	37.33	49.675	87.005	46	40	69.463	8.04	65.11	73.15	55.5	57.5	52.327	27.8	37.735	65.535	72.5
630	CP Unilateral	Right	100.322	290.29	21.31	311.6	83	8	134.795	289.49	22.11	311.6	46	8	40.694	114.99	21.31	136.3	83	100	245.307	176.3	135.3	311.6	0	8	179.395	29.9	162.9	192.8	35	32	45.301	119.99	22.11	142.1	46	36	34.244	11.68	30.79	42.47	57	63	48.964	25.66	32.64	58.3	75
631	CP Bilateral	Both	100.311	99.865	59.517	159.382	76	15	111.084	90.536	68.846	159.382	70	15	75.029	73.366	59.517	132.882	76	100	143.276	33.595	125.787	159.382	2.5	15	124.409	37.08	107.198	144.278	35	21	99.643	14.906	92.868	107.774	44	37.5	76.368	23.346	68.846	92.192	70	51	63.367	8.706	59.517	68.223	76
632	CP Bilateral	Both	101.39	225.812	29.406	255.219	60.5	1	111.225	221.044	34.174	255.219	38	1	85.477	207.679	29.726	237.406	82	99.5	225.541	76.773	178.445	255.219	11.5	1	122.958	99.797	70.279	170.076	30.5	12.5	54.391	43.654	34.174	77.828	38	46	61.226	26.564	47.02	73.585	52	59.5	56.751	15.84	49.411	65.25	72.5
633	CP Bilateral	Both	100.361	332.36	29.04	361.4	87	8	125.621	323.495	37.905	361.4	47.5	8	59.478	105.51	29.04	134.55	87	86	263.113	234.34	127.06	361.4	6.5	8	134.597	142.575	94.725	237.3	24	13	60.014	54.02	37.905	91.925	47.5	32	61.298	22.1	49.9	72	51.5	59	80.344	45.635	51.075	96.71	68.5
634	CP Bilateral	Both	100.965	266.4	13.9	280.3	54.5	6.5	124.006	264.925	15.375	280.3	53	6.5	62.143	184.665	24.435	209.1	64.5	100	246.944	72.25	208.05	280.3	0	6.5	165.131	103.335	116.415	219.75	28.5	15	55.285	87.07	26.83	113.9	43.5	32	34.324	18.77	24.315	43.085	57	56.5	28.426	8.98	24.435	33.415	64.5
635	CP Bilateral	Both	100.665	323.91	22.94	346.85	74	7	129.347	315.65	31.2	346.85	59.5	7	50.477	141.06	22.94	164	74	100	279.174	163.75	183.1	346.85	0	7	138.942	100.155	102.795	202.95	28.5	14	73.445	66.77	51.93	118.7	45.5	35	45.023	24.62	31.2	55.82	59.5	57.5	27.395	11.33	22.94	34.27	74
636	CP Bilateral	Both	100.982	200.11	30.74	230.85	70.5	2.5	124.274	194.175	36.675	230.85	47.5	2.5	65.182	169.795	31.055	200.85	79.5	100	204.911	58.35	172.5	230.85	10.5	2.5	151.128	36.65	132.45	169.1	24	11.5	84.628	100.225	36.675	136.9	47.5	31.5	53.535	21.655	40.58	62.235	53	59.5	47.338	20.41	41.155	61.565	71.5
637	CP Bilateral	Both	101.222	249.455	17.945	267.4	74.5	6.5	115.505	239.415	27.985	267.4	62.5	6.5	77.604	226.805	17.945	244.75	74.5	100	214.675	115.75	151.65	267.4	13.5	6.5	123.417	60.91	96.69	157.6	32	17.5	88.148	34.97	67.095	102.065	50	38	38.625	33.34	27.985	61.325	62.5	51	29.57	18.005	21.675	39.68	71.5
638	CP Bilateral	Both	101.324	328.005	26.095	354.1	85.5	4.5	117.492	319.945	34.155	354.1	48	4.5	67.894	216.805	26.095	242.9	85.5	100	263.347	208.05	146.05	354.1	15.5	4.5	89.876	51.935	73.27	125.205	32.5	16.5	48.947	47.02	34.565	81.585	47.5	41.5	79.915	57.47	58.365	115.835	51	62.5	53.916	71.51	29.28	100.79	71.5
639	CP Bilateral	Both	101.109	200.785	34.165	234.95	60.5	49	103.919	192.28	34.27	226.55	44.5	0	96.514	193.77	34.28	228.05	74	99	181.229	76.1	150.45	226.55	13.5	0	126.5	51.915	95.285	147.2	31.5	14.5	59.38	56.905	34.27	91.175	44.5	32.5	49.581	24.3	37.845	62.145	55.5	55.5	40.911	11.805	34.28	46.085	74
640	CP Bilateral	Both	100.492	157.795	35.155	192.95	70	18.5	108.504	152.735	40.215	192.95	60.5	18.5	78.743	113.905	39.195	153.1	78.5	100	157.332	67.85	124.95	192.8	10.5	11.5	142.205	49.95	117.2	167.15	35.5	23	83.088	49.875	60.825	110.7	45	36.5	54.35	28.59	40.215	68.805	60.5	50.5	44.908	16.86	39.195	56.055	78.5
641	CP Unilateral	Right	101.662	264.75	21.05	285.8	73	100	117.739	258.52	23.48	282	59	0	78.135	264.75	21.05	285.8	73	100	208.692	130.1	151.9	282	11	0	114.741	41.9	100.7	142.6	21	28	112.221	52.88	90.92	143.8	36	29	45.342	57.54	23.48	81.02	59	47	22.206	2.09	21.05	23.14	73
642	CP Bilateral	Both	100.704	242.672	16.128	258.8	75.5	4	116.776	214.39	44.41	258.8	58	4	68.439	206.522	16.128	222.65	75.5	96.5	171.984	154.15	104.65	258.8	11.5	4	126.839	45.45	109.25	154.7	27	22.5	91.935	66.295	50.855	117.15	50.5	37	74.451	50.375	44.41	94.785	58	61	26.736	32.492	16.128	48.62	75.5
643	CP Unilateral	Right	101.602	288	13	301	79	94	97.578	258.52	24.18	282.7	39	0	107.254	288	13	301	79	94	210.6	171.7	111	282.7	12	0	106.042	31.89	91.51	123.4	30	25	40.486	55.22	24.18	79.4	39	31	38.182	15.65	32.51	48.16	56	49	29.254	12.21	23.32	35.53	72
644	CP Bilateral	Both	100.764	246.545	26.955	273.5	79	31	105.876	233.795	39.705	273.5	53	31	92.257	237.545	26.955	264.5	79	81	163.628	63.75	126.7	190.45	12	2	105.434	34.295	88.42	122.715	24	19.5	66.491	59.64	39.985	99.625	45	33	110.48	140.69	51.635	192.325	56	56.5	99.761	135.97	45.83	181.8	74.5
645	CP Bilateral	Both	101.24	350.005	14.545	364.55	58	3.5	108.112	344.645	19.905	364.55	44	3.5	88.947	216.42	16.18	232.6	75	95.5	234.252	265.995	98.555	364.55	16	3.5	81.507	59.7	40.635	100.335	32	18.5	37.662	54.07	20.395	74.465	37	45	74.181	44.72	50.345	95.065	53.5	57.5	37.391	47.11	18.245	65.355	74
646	CP Bilateral	Both	101.185	240.46	23.59	264.05	46	51.5	105.052	228.11	23.59	251.7	46	2.5	95.637	208.38	32.72	241.1	77.5	99	212.572	90.4	161.3	251.7	12.5	2.5	131.459	50.585	105.015	155.6	31	19	46.563	74.425	23.59	98.015	46	32	37.801	21.94	27.67	49.61	52.5	61.5	44.836	15.49	35.29	50.78	74.5
647	CP Unilateral	Right	102.054	322.83	11.17	334	66	0	142.732	314.68	19.32	334	55	0	51.432	314.43	11.17	325.6	66	100	254.4	175.9	158.1	334	7	0	207.463	87.4	151.1	238.5	8	24	87.856	189.66	34.64	224.3	38	27	28.766	22.16	19.32	41.48	55	47	13.415	7.15	11.17	18.32	66
648	CP Bilateral	Both	102.576	448.279	9.771	458.05	81.5	1.5	117.907	417.965	40.085	458.05	55	1.5	74.122	360.13	9.771	369.9	81.5	100	273.018	321.28	136.77	458.05	14	1.5	93.108	54.34	72.24	126.58	30.5	17.5	72.221	33.265	56.79	90.055	41.5	41.5	57.882	31.84	43.73	75.57	62.5	51.5	36.788	17.37	27.11	44.48	74.5
649	CP Bilateral	Both	100.744	202.38	32.37	234.75	85.5	5	114.901	184.715	50.035	234.75	40.5	5	68.597	154.28	32.37	186.65	85.5	100	182.121	97.5	137.25	234.75	14.5	5	139.454	128.265	67.985	196.25	34.5	22.5	59.447	22.67	50.035	72.705	40.5	49.5	66.706	14.025	60.505	74.53	63.5	51.5	66.934	20.34	54.56	74.9	79.5
650	CP Bilateral	Both	101.829	280.24	42.66	322.9	83	50.5	113.643	266.05	51.6	317.65	52.5	1.5	81.175	269.44	42.66	312.1	83	100	198.882	212.37	105.28	317.65	10.5	1.5	126.15	52.25	105.4	157.65	20.5	22	80.139	65.315	58.885	124.2	50	33.5	56.572	7.31	52.56	59.87	53.5	54	53.483	5.9	51.21	57.11	71.5
651	CP Bilateral	Both	101.303	267.916	9.934	277.85	83	3.5	128.118	259.32	18.53	277.85	57.5	3.5	55.79	238.916	9.934	248.85	83	100	238.57	97.7	180.15	277.85	12.5	3.5	175.092	76.45	126.6	203.05	31.5	20	68.452	94.285	24.115	118.4	50.5	32.5	24.572	14.72	18.53	33.25	57.5	57	23.389	12.055	16.99	29.045	75
652	CP Bilateral	Both	102.297	464.826	5.874	470.7	87.5	52	119.074	399.16	36.59	435.75	55	3	70.66	394.526	5.874	400.4	87.5	100	234.748	373.975	61.775	435.75	14	3	62.467	46.155	40.35	86.505	31.5	20	54.846	78.23	39.97	118.2	39.5	50.5	142.399	189.72	41.33	231.05	64.5	55	59.58	34.965	39.085	74.05	71
653	CP Unilateral	Right	101.842	338.24	26.86	365.1	69	3	124.876	330.73	34.37	365.1	60	3	66.714	284.04	26.86	310.9	69	100	299.309	172.5	192.6	365.1	10	3	137.644	59.8	112.7	172.5	19	11	66.128	97.24	38.06	135.3	39	29	46.939	23.62	34.37	57.99	60	47	28.89	6.38	26.86	33.24	69
654	CP Bilateral	Both	101.753	365.78	18.22	384	60	3.5	112.378	365.395	18.605	384	42.5	3.5	83.376	274.075	20.975	295.05	77.5	100	266.729	254.1	129.9	384	13.5	3.5	113.65	49.465	86.235	135.7	32	16.5	33.117	58.98	18.605	77.585	42.5	33	40.258	36.685	29.71	66.395	52.5	63	60.471	57.67	25.735	83.405	75.5
655	CP Bilateral	Both	101.115	206.9	26.6	233.5	79	50	119.24	180.235	44.365	224.6	55	0.5	71.451	202.8	26.6	229.4	79	100	164.952	94.9	129.7	224.6	8	0.5	162.941	47.8	132.45	180.25	31	17	79.429	83.12	44.48	127.6	46	32	60.861	27.41	46.305	73.715	56.5	56.5	49.001	37.385	31.565	68.95	75
656	CP Unilateral	Left	101.348	601.817	18.698	620.515	64	4	139.195	592.22	28.295	620.515	58	4	48.183	213.457	18.698	232.155	64	100	392.793	455.431	165.084	620.515	13	4	75.674	74.489	59.359	133.848	28	14	51.081	19.141	42.262	61.403	38	42	53.946	48.333	28.295	76.628	58	45	21.575	7.938	18.698	26.636	64
657	CP Bilateral	Both	101.39	265.285	24.265	289.55	75.5	4	121.277	255.13	34.42	289.55	57.5	4	71.612	245.285	24.265	269.55	75.5	100	255.51	88.7	200.85	289.55	3.5	4	154.725	78.65	109.75	188.4	29.5	16	70.148	60.195	42.615	102.81	47.5	30.5	40.292	13.47	34.42	47.89	57.5	51.5	31.903	10.525	26.155	36.68	73
658	CP Bilateral	Both	100.021	77.18	67.82	145	38	67.5	93.161	71.33	67.82	139.15	38	51	112.3	53.035	86.765	139.8	83	87.5	83.999	27.025	73.795	100.82	12	0	73.886	13.01	68.935	81.945	26.5	25	91.804	68.88	67.82	136.7	38	50	130.765	13.3	125.85	139.15	61	51.5	106.271	29.52	96.03	125.55	71
659	CP Bilateral	Both	100.125	74.68	72.22	146.9	58	60	99.338	70.445	76.455	146.9	32.5	60	101.603	67.71	73.34	141.05	80.5	62.5	116.751	35.735	96.015	131.75	5.5	6.5	92.678	33.725	80.575	114.3	25.5	15.5	81.755	11.705	77.265	88.97	38	39	121.701	61.29	85.61	146.9	50.5	60	113.464	52.825	88.225	141.05	74.5
660	CP Bilateral	Both	100.076	49.055	71.645	120.7	35.5	20.5	97.788	49.055	71.645	120.7	35.5	20.5	104.584	28.96	89.04	118	76	87.5	105.429	31.945	83.455	115.4	16.5	7.5	88.398	30.795	75.055	105.85	19	29	96.418	23.67	83.94	107.61	47.5	38.5	100.428	28.275	82.775	111.05	52	61	96.8	15.01	89.14	104.15	75.5
661	CP Unilateral	Right	100.075	112.8	53.9	166.7	43	57	101.897	112.8	53.9	166.7	43	57	97.409	75.98	70.72	146.7	83	60	98.902	24.96	87.84	112.8	9	2	97.257	6.55	94.35	100.9	24	15	77.824	46.09	53.9	99.99	43	31	152.573	53.1	113.6	166.7	49	57	100.224	62	84.7	146.7	66
662	CP Bilateral	Both	101.074	190.425	35.175	225.6	56.5	1.5	100.657	180.51	45.09	225.6	41.5	1.5	101.86	174.42	45.53	219.95	74	100	164.646	95.55	130.05	225.6	9	1.5	99.728	78.56	58.74	137.3	32.5	18.5	62.429	56.09	45.09	101.18	41.5	50	82.246	47.18	64.52	111.7	60.5	52	53.556	18.97	45.53	64.5	74
663	CP Bilateral	Both	100.652	141.835	51.315	193.15	74	3.5	108.338	136.955	56.195	193.15	69	3.5	81.416	119.515	55.635	175.15	84.5	100	145.661	77.1	116.05	193.15	11.5	3.5	124.865	18.7	113.7	132.4	31	32	92.958	31.6	81.5	113.1	49.5	36.5	67.062	26.025	56.195	82.22	69	52	63.582	9.205	59.055	68.26	76.5
664	CP Bilateral	Both	100.927	187.66	31.04	218.7	64	52.5	112.852	164.98	41.32	206.3	50	5	76.354	179.475	31.875	211.35	85	100	188.242	52.2	154.1	206.3	16	5	133.171	51.8	107.05	158.85	28	26	72.592	79.2	42.075	121.275	46	34.5	52.074	20.935	44.42	65.355	61.5	56	42.678	8.62	38.065	46.685	73
665	CP Bilateral	Both	100.959	189.499	49.999	239.498	59	7	112.063	181.202	58.297	239.498	46	7	80.826	138.928	54.543	193.471	77	100	168.645	137.166	102.332	239.498	6.5	7	121.088	42.887	95.073	137.961	27	22.5	80.333	41.263	58.297	99.56	46	36	78.049	35.361	60.91	96.271	50.5	60.5	68.629	28.33	55.635	83.965	76
666	CP Bilateral	Both	102.07	296.66	41.39	338.05	79.5	50	107.29	273.395	58.155	331.55	54	0	91.548	289.36	41.39	330.75	79.5	100	151.841	231.885	99.665	331.55	9	0	113.471	37.035	91.615	128.65	34	27.5	73.517	31.76	61.08	92.84	42.5	42.5	83.683	26.965	66.925	93.89	62.5	58.5	59.728	16.89	52.935	69.825	72
667	CP Bilateral	Both	101.66	422.944	-5.394	417.55	70.5	4	138.58	410.978	6.572	417.55	49	4	36.545	282.4	-4	278.4	86.5	100	328.683	209.3	208.25	417.55	13.5	4	168.188	80.2	126.7	206.9	30	18	50.611	114.573	6.572	121.145	49	33	13.328	8.697	8.088	16.785	51	60.5	18.459	10.44	15.36	25.8	67
668	CP Unilateral	Right	100.45	319.53	43.37	362.9	81	5	121.967	308.14	54.76	362.9	44	5	64.777	99.83	43.37	143.2	81	100	230.889	279.29	83.61	362.9	14	5	112.024	58.24	78.36	136.6	15	23	77.836	58.44	54.76	113.2	44	33	70.926	18.32	59.39	77.71	62	51	52.432	8.75	48.2	56.95	74
669	CP Bilateral	Both	100.985	231.245	24.155	255.4	61.5	17	114.325	226.52	28.88	255.4	43	17	79.794	175.15	26.25	201.4	71	100	218.161	109.9	143.95	253.85	10.5	3.5	133.114	104.005	90.945	194.95	21.5	21	71.318	131.52	28.88	160.4	43	31	50.182	27.32	36.78	64.1	55	57.5	35.498	25.595	27.865	53.46	69.5
670	CP Bilateral	Both	102.333	574.785	-15.485	559.3	45.5	14	121.629	565.97	-6.67	559.3	37.5	14	69.299	343.265	7.835	351.1	83.5	100	280.126	490.985	23.215	514.2	11.5	1.5	106.547	117.04	35.71	152.75	14	26	88.824	82.845	53.255	136.1	48.5	34.5	45.453	30.71	32.635	63.345	54.5	54.5	30.866	13.385	23.47	36.855	75
671	CP Unilateral	Right	100.861	177.2	18.4	195.6	79	0	110.812	154.09	41.51	195.6	61	0	81.252	174.7	18.4	193.1	79	100	177.5	46.8	148.8	195.6	11	0	126.204	45.54	97.86	143.4	28	16	98.446	55.48	82.82	138.3	38	45	70.256	94.79	41.51	136.3	61	46	62.792	60.66	24.88	85.54	77
672	CP Bilateral	Both	100.547	223.306	40.29	263.596	86	6	122.216	207.811	55.785	263.596	45.5	6	62.299	119.649	40.29	159.939	86	100	192.216	155.42	108.176	263.596	5.5	6	132.164	93.295	92.776	186.072	31.5	16	87.027	57.071	56.413	113.484	45	37.5	76.757	35.974	56.821	92.795	57	54.5	54.408	21.693	44.159	65.852	74
673	CP Bilateral	Both	100.762	181.755	48.995	230.75	52	70.5	106.958	177.26	49.24	226.5	25.5	26.5	86.773	130.035	51.065	181.1	78.5	97.5	152.283	138.58	68.67	207.25	18	5	56.355	19.085	49.24	68.325	25.5	23.5	121.808	110.4	60.25	170.65	35	47.5	89.088	71.475	60.475	131.95	65.5	51	55.57	10.265	51.795	62.06	77
674	CP Bilateral	Both	101.195	255.66	31.19	286.85	85.5	4	117.731	251.595	35.255	286.85	43.5	4	72.393	188.41	31.19	219.6	85.5	100	254.771	85.95	200.9	286.85	10	4	107.312	118.43	74.82	193.25	26.5	14	55.325	49.76	35.255	85.015	43.5	40.5	74.475	42.165	55.145	97.31	56.5	58	62.819	26.71	48.66	75.37	75
675	CP Bilateral	Both	99.917	539.988	14.362	554.35	66.5	35	130.835	535.808	18.542	554.35	47.5	35	47.133	85.655	23.145	108.8	81.5	81	281.785	381.25	87.6	468.85	0	9	102.346	250.98	54.37	305.35	28.5	13	45.71	44.635	22.16	66.795	47	33.5	141.206	242.088	29.262	271.35	53.5	60.5	59.618	64.745	33.355	98.1	75.5
676	CP Bilateral	Both	100.626	171.495	31.155	202.65	68.5	9	121.561	164.27	38.38	202.65	56	9	62.825	135.995	32.205	168.2	79	100	183.193	44.55	156.95	201.5	7	8	172.469	52.7	137.55	190.25	24.5	20.5	79.916	89.575	47.125	136.7	46	33	44.371	12.835	38.38	51.215	56	64	48.567	13.28	41.64	54.92	75.5
677	CP Bilateral	Both	101.608	251.245	35.555	286.8	73.5	50	105.668	247.45	39	286.45	53	0.5	94.079	232.88	41.32	274.2	84	100	215.248	154.15	132.3	286.45	15.5	0.5	99.953	45.135	78.17	123.305	25.5	23	60.777	35.47	42.27	77.74	47	36	45.025	10.68	39.285	49.965	58.5	64.5	73.572	37.595	52.475	90.07	65.5
678	CP Bilateral	Both	101.101	275.935	11.315	287.25	80.5	55.5	128.313	274.585	11.415	286	54.5	6	56.729	204.685	11.315	216	80.5	100	217.53	136.05	149.95	286	6	6	184.229	91.2	132.55	223.75	33	22.5	84.138	83.78	39.75	123.53	49.5	34	18.562	30.865	11.415	42.28	54.5	58	19.058	10.215	14.21	24.425	70.5
679	CP Bilateral	Both	101.798	295.635	23.465	319.1	84.5	50	116.582	276.58	39.92	316.5	54	1.5	77.289	285.435	23.465	308.9	84.5	100	212.385	192.65	123.85	316.5	13	1.5	111.764	27.53	97.07	124.6	25	18.5	70.846	47.44	52.58	100.02	47.5	32.5	83.203	44.725	58.665	103.39	56.5	53.5	42.73	30.825	33.32	64.145	74.5
680	CP Bilateral	Both	102.045	421.22	20.33	441.55	59	4	119.683	412.87	28.68	441.55	52.5	4	66.164	325.645	20.705	346.35	76.5	100	276.232	368.69	72.86	441.55	16.5	4	85.815	49.015	56.705	105.72	25.5	26.5	49.391	31.275	40.67	71.945	38.5	42.5	61.122	30.59	40.895	71.485	66.5	56.5	26.349	15.675	21.19	36.865	75
681	CP Bilateral	Both	100.321	367.38	17.37	384.75	80.5	10.5	129.448	360.045	24.705	384.75	41.5	10.5	37.176	125.28	17.37	142.65	80.5	100	272.449	254.95	129.8	384.75	0	10.5	146.412	89.87	84.23	174.1	34	22	37.244	45.84	24.705	70.545	41.5	35	45.797	10.055	40.015	50.07	64	55.5	24.526	18.725	18.17	36.895	75.5
682	CP Bilateral	Both	100.484	166.725	33.825	200.55	69.5	5.5	107.121	156.86	43.69	200.55	53	5.5	83.166	117.13	37.22	154.35	79.5	100	163.143	60.7	139.85	200.55	13	5.5	135.932	50.46	102.59	153.05	36	27.5	69.859	32.815	58.135	90.95	49	37	54.41	25.39	43.69	69.08	53	64	44.114	12.22	38.67	50.89	78.5
683	CP Bilateral	Both	100.749	283.12	41.43	324.55	76	4	123.228	280.04	44.51	324.55	62	4	63.481	133.82	41.43	175.25	76	100	229.588	209.77	114.78	324.55	12.5	4	135.931	70.58	92.72	163.3	22.5	20	70.858	44.73	57.96	102.69	39	40.5	65.623	37.6	44.51	82.11	62	51.5	53.581	25.215	42.565	67.78	67.5
684	CP Bilateral	Both	100.675	271.575	38.125	309.7	91	40.5	111.157	251.565	48.185	299.75	52	11.5	78.592	168.825	38.125	206.95	91	88.5	183.651	198.96	100.79	299.75	6	11.5	111.43	48	77.36	125.36	28.5	24	58.193	24.13	49.68	73.81	43.5	36.5	86.92	46.955	62.715	109.67	57	54.5	102.4	62.42	69.045	131.465	74
685	CP Bilateral	Both	101.282	264.635	33.565	298.2	64.5	3	115.23	262.05	36.15	298.2	44.5	3	81.058	199.7	37.6	237.3	76	100	233.155	160.77	137.43	298.2	11.5	3	122.027	64.52	78.985	143.505	26	21	74.429	82.405	37.35	119.755	43.5	35	48.729	23.175	38.885	62.06	56	55	55.067	29	38.105	67.105	70
686	CP Bilateral	Both	101.128	263.192	12.608	275.8	41.5	5.5	104.484	263.192	12.608	275.8	41.5	5.5	95.709	194.06	38.19	232.25	79	100	237.77	98.6	177.2	275.8	5	5.5	118.994	118.775	55.425	174.2	31.5	14	34.524	49.602	12.608	62.21	41.5	38.5	43.559	36.13	24.1	60.23	51	60	68.169	27.08	55.6	82.68	65
687	CP Bilateral	Both	101.918	301.87	20.98	322.85	76.5	100	116.237	268.16	42.29	310.45	59	0.5	76.907	301.87	20.98	322.85	76.5	100	208.764	179.35	131.1	310.45	13	0.5	131.861	50.105	103.295	153.4	22.5	20	69.188	57.395	48.155	105.55	48	32.5	60.248	35.32	42.29	77.61	59	58.5	47.783	29.31	30.745	60.055	70.5
688	CP Bilateral	Both	101.075	194.935	32.465	227.4	79	1.5	113.207	168.085	59.315	227.4	49.5	1.5	83.164	192.835	32.465	225.3	79	99	177.031	102.9	124.5	227.4	11	1.5	119.331	21.855	105.495	127.35	30.5	20.5	82.536	47.805	66.045	113.85	38.5	40	87.175	44.87	62.82	107.69	61	54	59.068	32.81	37.855	70.665	74
689	CP Bilateral	Both	100.846	348.05	13.25	361.3	93	5	124.6	327.785	33.515	361.3	39	5	60.509	187.95	13.25	201.2	93	100	278.382	223.5	137.8	361.3	6.5	5	129.762	136.82	40.53	177.35	31	14	45.584	24.115	33.515	57.63	39	43.5	67.113	14.89	55.665	70.555	50.5	63	76.929	22.04	62.925	84.965	69.5
690	CP Bilateral	Both	101.305	215.585	40.915	256.5	42.5	51.5	92.068	211.385	40.915	252.3	42.5	1.5	118.41	177.46	71.49	248.95	75.5	100	159.042	154.295	98.005	252.3	14.5	1.5	74.767	50.78	48.085	98.865	31	16.5	49.508	31.375	40.915	72.29	42.5	50	92.848	22.41	78.85	101.26	51	57.5	83.875	28.015	71.59	99.605	75
691	CP Bilateral	Both	100.436	218.702	31.998	250.7	74.5	3	105.012	191.03	59.67	250.7	45.5	3	90.216	150.667	33.483	184.15	95.5	88	159.265	148.495	102.205	250.7	4.5	3	95.586	40.935	80.165	121.1	30	21	74.133	39.995	59.67	99.665	45.5	36.5	81.216	31.905	66.785	98.69	51	63.5	100.449	17.545	90.125	107.67	76
692	CP Bilateral	Both	101.208	227.67	22.98	250.65	64.5	0	109.053	224.49	26.16	250.65	52	0	85.044	204.125	27.275	231.4	82	97.5	184.947	111.5	139.15	250.65	11	0	143.966	64.45	114.2	178.65	33	18.5	61.922	76.055	32.965	109.02	46.5	34	44.273	23.17	30.885	54.055	54	60	44.408	17.4	33.46	50.86	78
693	CP Bilateral	Both	100.946	240.435	23.165	263.6	67.5	3.5	131.222	237.865	25.735	263.6	54	3.5	48.98	178.92	23.68	202.6	82	100	227.271	77.6	186	263.6	5.5	3.5	162.914	46.85	145.65	192.5	24	20	102.379	113.095	44.805	157.9	50	32	32.293	18.925	25.735	44.66	54	57	30.335	10.89	26.375	37.265	70
694	CP Bilateral	Both	101.049	225.23	17.22	242.45	60	1.5	117.114	224.125	18.325	242.45	55	1.5	73.541	179.62	25.68	205.3	73	100	212.693	50.3	192.15	242.45	9.5	1.5	150.373	74.9	114.85	189.75	31	19.5	71.455	96.215	26.335	122.55	48	34	31.727	15.055	24.735	39.79	60.5	57.5	30.158	8.12	25.68	33.8	73
695	CP Bilateral	Both	100.951	247.975	13.701	261.676	76	3	120.314	225.384	36.292	261.676	59	3	70.17	179.066	13.701	192.767	76	100	227.361	81.127	180.549	261.676	4	3	138.981	131.424	85.851	217.275	26.5	12.5	77.885	53.262	54.502	107.764	47.5	34.5	46.886	20.679	36.292	56.971	59	52.5	27.444	18.616	19.572	38.188	73.5
696	CP Bilateral	Both	101.061	213.985	27.065	241.05	83	60.5	118.743	173.08	55.17	228.25	44.5	11	69.915	203.735	27.065	230.8	83	100	176.973	99.75	120.65	220.4	11.5	2	148.027	78.365	104.935	183.3	31.5	19	71.463	46.335	55.17	101.505	44.5	32.5	83.537	24.035	70.405	94.44	58.5	59.5	54.735	26.2	44.39	70.59	75.5
697	CP Bilateral	Both	101.274	236.025	20.375	256.4	77	55	122.23	232.685	21.415	254.1	55.5	5.5	61.982	233.575	20.375	253.95	77	100	237.259	52.5	201.6	254.1	6.5	5.5	151.72	61.4	126.8	188.2	25.5	18.5	64.95	101.015	27.015	128.03	47.5	33	43.547	30.52	27.865	58.385	63	55	33.073	11.6	27.255	38.855	71.5
698	CP Bilateral	Both	100.66	156.585	36.915	193.5	42	53	101.074	154.435	36.915	191.35	42	4	98.172	115.575	59.225	174.8	75	99	171.188	58.65	132.7	191.35	21.5	4	103.922	65.35	68.5	133.85	35.5	24.5	52.523	40.77	36.915	77.685	42	41.5	53.53	25.945	43.12	69.065	57.5	70.5	67.43	21.52	59.225	80.745	75
699	CP Unilateral	Right	101.005	198.93	18.37	217.3	73	1	115.815	184.11	33.19	217.3	48	1	81.028	191.03	18.37	209.4	73	100	200.867	26.7	190.6	217.3	5	1	153.942	45.9	137.4	183.3	15	27	82.305	144.69	33.81	178.5	47	28	33.846	2.23	33.19	35.42	48	57	29.605	15	20.22	35.22	71
700	CP Bilateral	Both	100.522	341.427	9.723	351.15	94	15	130.791	305.515	45.635	351.15	59	15	41.073	140.862	9.723	150.585	94	100	247.368	212.62	125.63	338.25	11.5	12.5	148.234	91.05	102.45	193.5	33.5	19	88.302	44.855	64.775	109.63	45.5	44.5	59.833	29.035	45.635	74.67	59	55.5	55.664	33.535	33.16	66.695	77.5
701	CP Bilateral	Both	100.337	138.185	48.665	186.85	56.5	5	107.827	125.28	61.57	186.85	38	5	83.157	88.68	52.42	141.1	80	100	159.173	59.95	126.9	186.85	8	5	102.224	74.78	66.47	141.25	33	21.5	74.506	21.26	62.825	84.085	39	47	90.607	26.175	77.89	104.065	52	67	72.832	39.27	57.59	96.86	78.5
702	CP Bilateral	Both	100.651	195.145	31.355	226.5	76	5	122.572	189.515	36.985	226.5	58	5	62.102	147.245	31.355	178.6	76	100	190.154	79.2	147.3	226.5	13	5	172.458	63.05	133.75	196.8	22.5	21	81.602	94.535	43.665	138.2	48	32.5	41.996	10.26	36.985	47.245	58	55.5	37.3	9.35	34.245	43.595	68
703	CP Bilateral	Both	100.207	143.91	48.99	192.9	88	7.5	117.452	131.51	61.39	192.9	42.5	7.5	73.519	67.71	48.99	116.7	88	100	168.438	62.3	130.6	192.9	0	7.5	134.449	61.88	99.32	161.2	28	12.5	90.323	63.56	61.39	124.95	42.5	39.5	80.359	41.09	65.135	106.225	59	53	66.244	27.805	56.39	84.195	68
704	CP Unilateral	Right	99.803	341.67	63.63	405.3	41	9	114.217	341.67	63.63	405.3	41	9	78.709	21.76	66.69	88.45	74	91	230.977	331.04	74.26	405.3	0	9	115.574	259.35	65.45	324.8	17	11	70.786	19.4	63.63	83.03	41	27	78.264	18.96	64.82	83.78	43	51	75.444	18.5	66.86	85.36	73
705	CP Bilateral	Both	101.034	240.065	35.535	275.6	45	3.5	116.494	240.065	35.535	275.6	45	3.5	76.248	166.68	51.72	218.4	86	100	217.828	143	132.6	275.6	11.5	3.5	117.346	58.32	84.03	142.35	29	19.5	56.755	56.735	35.535	92.27	45	40.5	89.277	34.185	69	103.185	56.5	58.5	62.339	20.595	56.38	76.975	65.5
706	CP Bilateral	Both	101.84	312.638	34.501	347.139	87	3	115.019	303.091	44.047	347.139	57.5	3	72.402	254.222	34.501	288.722	87	100	237.478	225.836	121.303	347.139	13	3	92.527	59.273	68.083	127.356	33	19	65.863	22.627	57.083	79.71	40	42	59.285	29.668	48.076	77.745	69.5	55	40.682	10.43	36.349	46.778	78
707	CP Bilateral	Both	99.774	344.53	34.57	379.1	80.5	41	113.674	303.97	42.83	346.8	32	8	76.566	99.9	34.57	134.47	80.5	69.5	200.258	278.575	68.225	346.8	7.5	8	81.551	28.835	64.855	93.69	17	24.5	74.765	62.005	50.29	112.295	41.5	39.5	101.006	47.205	72.245	119.45	58	62	111.409	58.275	76.195	134.47	71
708	CP Bilateral	Both	100.665	197.99	15.21	213.2	70.5	14	125.367	193.2	20	213.2	61.5	14	59.712	157.89	15.21	173.1	70.5	100	189.864	52.15	154.6	206.75	6	6	182.263	48.35	155.15	203.5	14	21.5	88.354	138	31.1	169.1	50.5	31.5	24.354	8.41	20	28.41	61.5	51.5	18.787	10.935	15.21	26.145	70.5
709	CP Bilateral	Both	100.649	249.285	44.815	294.1	81.5	4	112.916	236.455	57.645	294.1	38	4	77.379	119.935	44.815	164.75	81.5	100	188.224	208.235	85.865	294.1	15	4	86.295	26.345	72.055	98.4	23.5	19.5	90.073	40.79	71.175	111.965	40	43	91.198	55.445	65.805	121.25	60	56.5	56.296	24.745	49.43	74.175	72
710	CP Bilateral	Both	100.683	433.046	24.917	457.963	70.5	12	124.44	420.51	37.454	457.963	54	12	61.096	147.668	24.917	172.585	70.5	97.5	248.604	282.96	102.616	385.577	12.5	6	131.149	123.228	82.484	205.712	21	18	61.623	44.635	45.236	89.871	47	33.5	65.161	45.312	38.318	83.63	62.5	55	28.13	9.672	24.917	34.589	70.5
711	CP Unilateral	Left	100.725	223.85	15.75	239.6	67	92	94.382	180.75	30.15	210.9	61	3	110.809	223.85	15.75	239.6	67	92	185.67	76.5	134.4	210.9	9	3	128.462	67.32	85.58	152.9	29	18	48.911	42.84	35.77	78.61	40	30	38.19	13.42	30.15	43.57	61	49	24.645	34.31	15.75	50.06	67
712	CP Bilateral	Both	101.856	341.685	27.815	369.5	83.5	51.5	114.063	321.465	42.935	364.4	37	2	78.838	273.385	27.815	301.2	83.5	100	237.98	255.38	109.02	364.4	14.5	2	91.339	44.415	66.185	110.6	25	23	71.74	69.815	42.935	112.75	37	39.5	62.894	19.85	53.515	73.365	61	57	43.278	25.81	34.245	60.055	75
713	CP Unilateral	Right	101.599	405.284	4.916	410.2	76	4	125.678	402.152	8.048	410.2	58	4	67.775	264.184	4.916	269.1	76	100	337.65	191.3	218.9	410.2	9	4	145.072	67.3	107.4	174.7	13	10	65.881	123.6	16.6	140.2	43	28	14.624	13.062	8.048	21.11	58	48	7.685	3.935	6.235	10.17	63
714	CP Unilateral	Left	102.639	394.27	15.83	410.1	65	100	127.514	368.77	17.93	386.7	52	1	67.695	394.27	15.83	410.1	65	100	290.382	181.6	205.1	386.7	10	1	165.383	43.8	151.8	195.6	28	11	59.236	113.23	29.27	142.5	47	29	20.613	7.91	17.93	25.84	52	48	18.163	5.68	15.83	21.51	65
715	CP Bilateral	Both	100.299	280.588	27.503	308.091	40	9	104.583	280.588	27.503	308.091	40	9	92.22	176.868	32.533	209.401	82	94	215.577	188.921	119.171	308.091	8	9	102.363	153.086	55.527	208.613	28	15	43.276	41.379	27.503	68.883	40	40.5	69.229	26.355	56.234	82.589	54.5	63.5	59.154	27.139	49.059	76.198	74
716	CP Unilateral	Left	102.539	479.66	17.44	497.1	67	3	136.613	469.51	27.59	497.1	36	3	54.672	379.26	17.44	396.7	67	100	394.29	261.1	236	497.1	9	3	183.093	116	100.8	216.8	23	16	48.757	58.75	27.59	86.34	36	24	41.13	31.73	30.03	61.76	51	43	21.186	12.04	17.44	29.48	67
717	CP Bilateral	Both	100.042	297.475	24.325	321.8	80.5	6	128.031	295.855	25.945	321.8	42.5	6	58.221	98.625	24.325	122.95	80.5	82.5	243.619	206.535	115.265	321.8	0	6	178.615	110.35	115.85	226.2	30	14	56.898	82.205	25.945	108.15	42.5	31	41.676	31.69	31.87	63.56	55	55	75.635	28.72	57.555	86.275	72.5
718	CP Bilateral	Both	101.197	219.435	32.965	252.4	57.5	50.5	104.425	209.735	33.215	242.95	43.5	1.5	95.361	201.67	34.03	235.7	68.5	100	180.439	121.55	121.4	242.95	13	1.5	132.804	56.24	96.96	153.2	31.5	23.5	50.351	53.785	33.215	87	43.5	32.5	61.183	35.175	43.275	78.45	63.5	54	41.475	22.795	34.03	56.825	68.5
719	CP Unilateral	Right	101.394	292.19	18.21	310.4	79	3	141.083	287.64	22.76	310.4	57	3	47.861	241.39	18.21	259.6	79	100	272.84	91.3	219.1	310.4	9	3	193.941	34.4	174.3	208.7	26	10	105.706	133.21	39.09	172.3	43	27	25.741	11.07	22.76	33.83	57	44	23.675	7.25	20.48	27.73	61
720	CP Bilateral	Both	99.782	309.319	36.54	345.858	53.5	8	115.485	309.319	36.54	345.858	53.5	8	75.013	86.343	42.536	128.879	70	84.5	228.101	265.654	80.205	345.858	0	8	129.883	70.761	107.624	178.384	19.5	16.5	64.811	83.533	39.095	122.627	47	31.5	47.954	12.162	40.363	52.525	56	55	59.02	31.443	42.549	73.992	62
721	CP Bilateral	Both	101.201	215.27	25.093	240.363	82	1.5	125.82	211.65	28.713	240.363	62.5	1.5	54.611	195.427	25.093	220.52	82	100	203.008	65.804	174.56	240.363	12	1.5	162.024	43.895	148.151	192.047	27	18	102.371	100.133	51.894	152.027	50	33	34.066	14.945	28.713	43.658	62.5	57	29.623	7.622	25.75	33.372	76.5
722	CP Bilateral	Both	100.376	200.243	35.881	236.125	68.5	6.5	119.155	199.614	36.511	236.125	44	6.5	63.371	101.308	36.727	138.036	81	100	208.997	97.661	138.464	236.125	0	6.5	157.456	103.167	103.693	206.859	33	17	51.959	58.677	36.511	95.187	44	34	54.399	11.873	48.12	59.993	60	61.5	48.58	8.316	45.501	53.817	72
723	CP Bilateral	Both	100.447	209.894	29.992	239.887	67.5	22.5	115.191	209.894	29.992	239.887	67.5	22.5	59.636	110.483	31.902	142.385	84.5	98	166.133	151.528	86.038	237.566	4	22	179.607	122.666	109.137	231.803	36.5	24	85.278	38.894	66.2	105.094	47.5	37.5	44.657	37.911	29.992	67.904	67.5	52.5	46.37	23.337	34.098	57.435	80.5
724	CP Bilateral	Both	101.209	240.83	27.42	268.25	91	6	127.142	238.875	29.375	268.25	53.5	6	53.367	209.68	27.42	237.1	91	100	242.406	84.55	183.7	268.25	14	6	166.382	78.8	128.05	206.85	18.5	28.5	61.879	113.64	30.11	143.75	45	33.5	36.286	14.685	30.42	45.105	59.5	51.5	33.623	2.57	32.195	34.765	74.5
725	CP Bilateral	Both	102.149	338.95	22.15	361.1	65.5	1	117.975	335.37	25.73	361.1	41	1	79.747	313.535	25.165	338.7	78.5	100	290.549	177.1	184	361.1	8.5	1	136.044	69.605	104.395	174	21	16.5	49.123	80.91	25.73	106.64	41	30	44.541	8.565	40.58	49.145	51	57	39.734	14.945	33.3	48.245	71
726	CP Bilateral	Both	100.459	175.94	36.62	212.56	77.5	14	130.998	168.876	43.684	212.56	53	14	52.256	112.937	36.62	149.557	77.5	100	178.245	59.666	143.065	202.731	5.5	5.5	164.528	47.342	139.135	186.477	23.5	20.5	112.777	98.778	56.561	155.339	50	33	51.751	18.567	43.684	62.251	53	55.5	47.827	15.293	40.855	56.148	73.5
727	CP Bilateral	Both	100.35	169.905	30.995	200.9	92.5	12	113.419	141.205	59.695	200.9	52	12	66.039	99.805	30.995	130.8	92.5	100	150.24	82.75	118.15	200.9	9	12	117.733	66.96	91.89	158.85	32	23	91.351	44.09	67.01	111.1	50	37	87.879	49.775	60.175	109.95	52.5	66	77.501	17.25	71.235	88.485	79.5
728	CP Bilateral	Both	100.785	193.312	20.338	213.65	82.5	3.5	118.107	173.175	40.475	213.65	54.5	3.5	69.508	174.212	20.338	194.55	82.5	98.5	184.546	72.8	140.85	213.65	12.5	3.5	148.225	58.2	111	169.2	32	26	61.601	51.375	46.77	98.145	47.5	33	84.823	63.775	49.995	113.77	63.5	56	45.038	18.465	36.855	55.32	70.5
729	CP Unilateral	Right	100.29	103.292	69.225	172.517	85	4	110.493	86.173	86.344	172.517	43	4	84.069	51.924	69.225	121.149	85	100	151.193	63.932	108.585	172.517	12	4	97.508	12.199	90.966	103.165	25	18	98.198	27.456	86.344	113.8	43	34	104.797	13.632	95.723	109.355	61	55	88.541	6.068	86.015	92.084	69
730	CP Bilateral	Both	99.424	469.145	18.815	487.961	98.5	18.5	117.989	456.795	31.165	487.961	24.5	18.5	56.41	79.218	18.815	98.033	98.5	79	218.563	444.722	32.561	477.283	0	14	129.997	64.011	91.874	155.885	35	27	58.646	43.917	40.798	84.715	47	36	64.853	55.996	43.067	99.063	65	55.5	62.993	44.436	50.025	94.462	72
731	CP Bilateral	Both	100.252	147.93	38.62	186.55	85	58.5	111.794	133.305	53.245	186.55	38	58.5	78.854	92.93	38.62	131.55	85	65.5	130.976	44.31	106.04	150.35	15.5	6	82.558	34.66	66.61	101.27	26.5	22	77.495	78.655	53.245	131.9	38	50	166.185	55.05	131.5	186.55	57.5	58.5	92.888	69.135	62.415	131.55	76.5
732	CP Bilateral	Both	101.158	223.63	32.42	256.05	71.5	51.5	105.953	197.505	47.645	245.15	57.5	1.5	92.527	202.83	32.42	235.25	71.5	100	174.45	120.05	125.1	245.15	11	1.5	121.812	46.405	88.645	135.05	32	24	74.806	36.935	56.17	93.105	38.5	46.5	55.183	27.545	47.645	75.19	57.5	51	37.146	14.205	32.42	46.625	71.5
733	CP Bilateral	Both	101.398	276.03	19.62	295.65	80.5	7.5	120.37	262.395	33.255	295.65	47.5	7.5	66.21	235.38	19.62	255	80.5	99.5	232.791	133.9	161.75	295.65	9	7.5	131.559	126.165	66.185	192.35	33	15.5	69.078	68.31	35.5	103.81	37.5	46	49.984	44.105	36.16	80.265	63	51.5	29.317	19.03	20.205	39.235	73
734	CP Bilateral	Both	100.548	303.907	28.268	332.175	76.5	4.5	122.014	288.031	44.145	332.175	64.5	4.5	60.318	139.575	28.268	167.844	76.5	97	209.12	217.192	114.983	332.175	7	4.5	123.428	80.422	80.777	161.199	26.5	22.5	80.713	35.27	62.863	98.133	38.5	41	74.291	62.959	44.145	107.103	64.5	53	34.468	13.366	28.268	41.634	76.5
735	CP Bilateral	Both	100.325	120.655	46.645	167.3	80.5	49	105.106	108.255	58.245	166.5	50.5	9	90.042	102.705	46.645	149.35	80.5	93	145.22	39.2	127.3	166.5	2	9	105.83	51.18	83.57	134.75	34.5	20.5	81.154	23.94	69.23	93.17	47	47	82.797	30.71	67.98	98.69	56	66.5	66.734	40.73	48.12	88.85	79.5
736	CP Bilateral	Both	101.086	222.85	16.106	238.956	72	3	122.54	205.183	33.773	238.956	51	3	64.172	192.29	16.106	208.395	72	100	189.805	97.953	141.002	238.956	10	3	140.867	54.89	112.501	167.392	29	19	111.576	101.039	46.597	147.636	49	39.5	46.318	24.316	34.148	58.464	58.5	56.5	22.268	17.848	16.106	33.953	72
737	CP Bilateral	Both	100.671	245.405	21.245	266.65	59	6.5	125.979	243.97	22.68	266.65	52	6.5	53.745	148.42	24.58	173	82	100	229.484	91.5	175.15	266.65	0	6.5	174.817	151.93	95.62	247.55	32	16.5	47.289	57.815	25.03	82.845	44	33	57.501	30.14	45.005	75.145	55.5	56	40.997	14.52	34.82	49.34	72
738	CP Bilateral	Both	101.374	225.57	28.38	253.95	67	100	112.612	220.375	29.925	250.3	62.5	0	79.522	220.775	33.175	253.95	72	100	156.824	127.42	122.88	250.3	7.5	0	142.759	33.05	128.05	161.1	34	19.5	107.966	39.56	88.54	128.1	49	36.5	44.519	53.35	29.925	83.275	62.5	51.5	36.36	11.465	33.175	44.64	72
739	CP Bilateral	Both	100.99	515.87	18.43	534.3	69.5	5	120.682	513.65	20.65	534.3	44	5	65.376	195.46	26.24	221.7	84.5	100	281.503	479.025	55.275	534.3	14	5	71.194	77.095	33.92	111.015	24.5	21	40.058	49.605	20.65	70.255	44	42	83.131	61.325	48.495	109.82	65	55	40.518	22.265	29.715	51.98	74
740	CP Bilateral	Both	101.31	235.613	27.64	263.252	72.5	4	120.398	231.018	32.234	263.252	57.5	4	69.039	209.637	27.64	237.277	72.5	100	236.604	68.5	194.753	263.252	11.5	4	131.046	89.523	92.792	182.315	30.5	12.5	89.973	59.373	50.077	109.45	49.5	42.5	35.24	9.693	32.234	41.927	57.5	50.5	37.349	15.525	30.928	46.453	66
741	CP Unilateral	Right	102.98	439.95	14.65	454.6	73	0	110.257	428.46	26.14	454.6	54	0	93.925	405.55	14.65	420.2	73	99	302.475	290.9	163.7	454.6	7	0	130.555	69.99	93.71	163.7	27	18	44.701	58.48	28.48	86.96	38	28	31.181	14.09	26.14	40.23	54	48	28.647	12.39	19.99	32.38	70
742	CP Bilateral	Both	100.868	196.285	34.965	231.25	68	4	118.876	185.2	46.05	231.25	50.5	4	70.363	160.535	35.365	195.9	84	100	197.427	79.4	151.85	231.25	13	4	129.16	49	102.85	151.85	27	17.5	81.636	62.04	49.71	111.75	49	32.5	69.408	24.44	55.465	79.905	52.5	58.5	49.134	18.505	42.465	60.97	74.5
743	CP Unilateral	Right	101.345	399.374	10.345	409.718	79	4	141.637	376.981	32.737	409.718	59	4	42.382	218.031	10.345	228.376	79	100	295.334	261.807	147.911	409.718	10	4	177.982	105.289	121.903	227.192	28	15	72.848	111.553	34.936	146.489	45	32	46.386	26.684	32.737	59.422	59	51	21.474	20.805	11.816	32.621	73
744	CP Bilateral	Both	99.899	146.84	46.36	193.2	89.5	14.5	115.594	137.085	56.115	193.2	54.5	14.5	66.359	53.36	46.36	99.72	89.5	86.5	155.376	93.445	94.905	188.35	0	12	152.982	80.05	112.2	192.25	32	21	85.859	48.155	67.825	115.98	48.5	35	66.282	29.41	56.115	85.525	54.5	67	75.458	18.9	66.165	85.065	78
745	CP Bilateral	Both	101.331	254.033	21.077	275.111	86.5	2.5	128.274	241.877	33.233	275.111	50.5	2.5	55.585	217.017	21.077	238.094	86.5	100	232.32	110.281	164.829	275.111	12	2.5	149.582	66.138	116.982	183.12	23	22.5	84.918	94.945	45.287	140.233	46.5	32	51.34	22.126	42.388	64.514	59.5	51	44.026	20.762	33.829	54.591	71
746	CP Bilateral	Both	101.084	219.205	17.495	236.7	47	51	117.969	217.305	17.495	234.8	47	1.5	71.399	200.36	21.39	221.75	74	100	203.981	59.9	174.9	234.8	9.5	1.5	139.326	88.74	95.01	183.75	22.5	23.5	80.47	104.1	19.615	123.715	46	35	30.968	27.73	22.76	50.49	56	55	36.248	28.695	21.735	50.43	73
747	CP Bilateral	Both	100.311	247.345	19.105	266.45	87.5	7	128.466	221.12	45.33	266.45	55.5	7	52.049	104.695	19.105	123.8	87.5	87.5	205.175	124.4	142.05	266.45	7.5	7	133.177	56.025	108.525	164.55	30	15	83.158	56.76	54.445	111.205	47.5	36	96.589	87.095	48.91	136.005	57	54.5	70.59	33.22	57.375	90.595	67
748	CP Bilateral	Both	100.772	219.883	26.21	246.093	59.5	7.5	121.463	213.639	32.454	246.093	47	7.5	66.377	145.956	27.727	173.683	78	100	216.018	65.665	180.428	246.093	0	7.5	148.864	57.602	122.313	179.914	31	13	74.106	77.995	38.746	116.741	45.5	32	50.869	12.523	46.011	58.534	54.5	51.5	44.462	21.525	31.907	53.431	75
749	CP Bilateral	Both	100.226	236.402	17.231	253.633	56.5	14.5	138.019	236.402	17.231	253.633	56.5	14.5	37.83	109.02	19.244	128.264	73	99.5	192.163	112.443	120.243	232.686	0	9	204.888	44.618	186.144	230.763	19	27.5	103.955	191.814	30.662	222.476	50	32.5	21.904	10.134	17.231	27.365	56.5	51	25.139	11.496	20.307	31.803	69
750	CP Bilateral	Both	102.088	388.185	26.315	414.5	53.5	52	113.296	384.805	27.445	412.25	38.5	3	83.573	296.19	30.16	326.35	78.5	100	340.659	209.2	203.05	412.25	10.5	3	78.754	138.92	32.63	171.55	30.5	11.5	39.655	37.755	27.445	65.2	38.5	44	68.755	36.11	48.385	84.495	56	56.5	50.468	26.46	39.51	65.97	70
751	CP Bilateral	Both	100.574	204.285	37.815	242.1	62	12	118.442	194.295	47.805	242.1	49	12	68.474	132.295	38.455	170.75	88	100	155.012	87.92	112.53	200.45	12	4	155.234	136.67	76.08	212.75	31.5	23.5	71.556	50.4	48.075	98.475	38.5	49.5	99.999	26.64	84.545	111.185	63	53.5	67.134	22.215	60.7	82.915	72
752	CP Bilateral	Both	101.38	220.161	25.242	245.402	71.5	50	116.915	209.461	31.742	241.203	49	0	77.589	214.433	25.242	239.674	71.5	100	221.913	38.535	202.668	241.203	7	0	140.267	109.415	98.29	207.706	25	11	68.315	63.407	43.892	107.299	39.5	41	60.97	40.924	45.075	85.999	58.5	50.5	40.308	22.235	27.786	50.021	70.5
753	CP Bilateral	Both	101.291	213.66	39.44	253.1	77.5	50	110.626	189.3	58.05	247.35	50.5	0	86.577	209.46	39.44	248.9	77.5	100	175.694	146.82	100.53	247.35	12	0	99.603	44.73	76.07	120.8	24	25	75.143	36.2	61.845	98.045	41.5	50	116.017	52.455	82.495	134.95	56.5	57.5	70.086	47.92	49.78	97.7	70.5
754	CP Bilateral	Both	101.774	311.707	5.193	316.9	89	100	125.097	258.34	41.26	299.6	49	1.5	62.3	311.707	5.193	316.9	89	100	223.927	140.15	159.45	299.6	13.5	1.5	152.686	74.79	103.61	178.4	32	20	63.558	45.725	47.99	93.715	42	33	60.789	24.7	46.095	70.795	58.5	53	39.036	13.885	31.955	45.84	71.5
755	CP Bilateral	Both	101.621	243.365	41.535	284.9	76.5	1	106.209	229.86	55.04	284.9	51	1	93.733	236.765	41.535	278.3	76.5	100	193.137	164.16	120.74	284.9	13	1	113.713	36.92	97.98	134.9	23	20.5	66.439	42.43	55.26	97.69	43.5	32.5	60.867	10.92	55.5	66.42	57	57.5	58.724	17.39	48.06	65.45	75
756	CP Bilateral	Both	100.604	172.765	55.035	227.8	81	5	107.908	164.42	63.38	227.8	55	5	82.596	113.365	55.035	168.4	81	100	145.669	145.67	82.13	227.8	13.5	5	107.695	54.08	80.92	135	34.5	23	76.86	22.93	66.155	89.085	42.5	42	93.754	48.015	73.985	122	61.5	56	65.813	17.985	57.63	75.615	79
757	CP Bilateral	Both	100.918	202.99	24.31	227.3	80	13	122.887	191.79	35.51	227.3	63	13	61.252	173.24	24.31	197.55	80	100	182.561	60.7	149	209.7	13	1.5	179.331	62.2	142.25	204.45	23	24.5	79.048	99.47	40.28	139.75	47.5	32.5	44.193	19.17	35.51	54.68	63	53	33.064	5.54	30.73	36.27	71.5
758	CP Bilateral	Both	99.948	141.295	59.098	200.394	86	47.5	100.992	92.022	67.336	159.358	51.5	7.5	96.589	105.851	59.098	164.95	86	82	122.205	67.581	91.777	159.358	10.5	7.5	100.471	19.68	90.752	110.432	31	30.5	80.801	27.31	68.67	95.98	44	42.5	92.515	28.552	77.605	106.157	55	66.5	87.165	38.6	68.246	106.846	80.5
759	CP Bilateral	Both	100.902	154.022	43.617	197.639	55.5	50.5	110.034	150.12	43.617	193.736	55.5	1	85.106	148.465	47.688	196.153	75	99.5	164.785	51.219	142.517	193.736	9.5	1	122.367	35.765	108.422	144.188	20.5	14.5	97.015	65.668	56.093	121.761	49.5	33	52.184	22.45	43.617	66.067	55.5	57	58.492	18.075	50.717	68.791	73
760	CP Bilateral	Both	99.53	358.822	24.375	383.197	61.5	11	116.712	349.859	33.339	383.197	50	11	66.185	90.837	31.053	121.889	85.5	80	236.069	328.909	54.289	383.197	0	11	155.753	288.278	58.913	347.191	31.5	14	39.952	21.664	33.351	55.015	40.5	40.5	47.227	49.461	35.833	85.294	58	57	96.262	31.009	80.161	111.17	75.5
761	CP Bilateral	Both	100.291	172.035	42.865	214.9	64	9	110.885	165.565	49.335	214.9	48	9	81.842	96.715	44.485	141.2	74.5	93.5	162.736	97.3	117.6	214.9	7	9	130.585	80.59	89.11	169.7	25	17	66.582	45.11	49.335	94.445	48	32.5	92.715	55.74	59.01	114.75	50.5	58.5	63.572	28.13	52.935	81.065	73
762	CP Bilateral	Both	100.692	281.925	14.225	296.15	64	17	131.863	267.645	28.505	296.15	53.5	17	47.871	152.2	19.6	171.8	86	100	218.223	122.1	150.05	272.15	13	6.5	186.457	129.65	130.6	260.25	15	25	81.205	178.095	36.055	214.15	45.5	32	40.789	9.765	35.73	45.495	59.5	55.5	45.818	16.995	34.33	51.325	70.5
763	CP Bilateral	Both	100.74	203.595	20.905	224.5	72.5	8	124.272	189.335	35.165	224.5	54.5	8	62.736	168.545	20.905	189.45	72.5	100	203.522	49.05	175.45	224.5	0	8	156.519	64.55	130.5	195.05	30.5	12	92.501	80.27	50.88	131.15	50	33	40.763	15.1	35.455	50.555	55	53.5	27.433	13.15	22.31	35.46	70.5
764	CP Bilateral	Both	100.726	196.568	46.828	243.395	80.5	5.5	106.394	195.359	48.036	243.395	35.5	5.5	89.921	149.811	46.828	196.639	80.5	98	193.156	109.936	133.459	243.395	15	5.5	98.718	65.469	69.036	134.505	32.5	17	67.232	44.111	48.479	92.59	36	41.5	69.99	34.109	55.923	90.032	60	51.5	61.155	20.382	52.541	72.924	72.5
765	CP Bilateral	Both	101.748	364.195	14.855	379.05	72	4.5	128.592	362.59	16.46	379.05	56	4.5	53.696	279.645	14.855	294.5	72	100	290.936	196.2	182.85	379.05	13	4.5	133.786	64.47	109.88	174.35	27	15	82.217	63.685	56.365	120.05	41	39.5	24.87	39.845	16.46	56.305	56	50	16.86	5.125	14.855	19.98	72
766	CP Bilateral	Both	100.447	192.695	23.905	216.6	82	11.5	130.056	177.57	39.03	216.6	60.5	11.5	48.066	118.995	23.905	142.9	82	100	195.28	59.8	156.8	216.6	0	11.5	170.058	67.75	135.35	203.1	32	15	91.457	68.72	58.78	127.5	48.5	33	56.418	36.135	39.03	75.165	60.5	53.5	33.885	10.36	28.455	38.815	74.5
767	CP Bilateral	Both	100.921	270.5	25.1	295.6	58.5	13.5	127.595	268.845	26.755	295.6	47	13.5	57.517	173.89	26.71	200.6	75.5	100	217.352	103.8	164	267.8	4	5.5	194.281	126.5	119.65	246.15	31	18.5	53.279	79.605	28.145	107.75	46	32	42.589	17.42	34.395	51.815	53	61.5	37.634	22.265	28.84	51.105	73.5
768	CP Bilateral	Both	100.511	179.801	30.637	210.438	63.5	16	114.843	177.092	33.346	210.438	54.5	16	74.665	119.777	31.817	151.594	79.5	100	182.98	56.266	151.834	208.1	0	13.5	160.253	73.394	113.215	186.608	34	22	71.769	57.832	47.161	104.993	46.5	35	45.736	19.96	35.212	55.172	58.5	55.5	40.016	26.519	32.98	59.499	74
769	CP Unilateral	Right	100.57	197.89	18.61	216.5	51	7	129.364	197.89	18.61	216.5	51	7	58.431	136.23	23.37	159.6	67	100	198.592	50.5	166	216.5	0	7	165.35	53.8	139.1	192.9	29	24	116.97	103.94	44.76	148.7	47	37	24.749	15.73	18.61	34.34	51	48	29.934	19.99	23.37	43.36	67
770	CP Bilateral	Both	100.775	187.37	32.38	219.75	63	4	117.071	185.705	34.045	219.75	58	4	74.87	149.845	35.105	184.95	71	100	201.055	48.15	171.6	219.75	10.5	4	133.512	35.7	125.55	161.25	22.5	11.5	95.095	76.985	55.015	132	50	32	37.92	15.2	34.045	49.245	58	51	38.102	7.295	35.105	42.4	71
771	CP Bilateral	Both	101.218	263.68	24.968	288.648	84.5	4	121.579	253.797	34.851	288.648	54.5	4	63.187	196.741	24.968	221.709	84.5	100	228.982	115.251	173.397	288.648	8	4	150.623	86.141	93.645	179.786	32.5	21	65.629	49.542	43.191	92.733	43.5	38.5	47.169	17.541	41.356	58.898	56	52.5	47.629	12.763	39.412	52.175	74.5
772	CP Bilateral	Both	101.667	257.761	34.215	291.976	79.5	4	111.321	234.185	57.791	291.976	51.5	4	84.012	235.888	34.215	270.103	79.5	100	219.007	170.698	121.277	291.976	14	4	89.476	49.077	67.295	116.372	25	22	73.646	29.716	60.289	90.005	36	41.5	72.425	24.763	59.696	84.459	60	52	52.398	19.235	40.05	59.285	76.5
773	CP Bilateral	Both	100.826	208.751	18.099	226.85	66	5	120.65	205.556	21.293	226.85	54.5	5	65.638	170.02	20.83	190.85	74	100	209.73	40.6	186.25	226.85	7	5	168.067	90.59	100.86	191.45	32	22.5	65.71	55.72	33.525	89.245	50.5	38	31.082	22.776	21.293	44.07	54.5	63.5	31.012	23.615	20.83	44.445	74
774	CP Bilateral	Both	100.011	424.94	31.509	456.45	70.5	6	118.085	421.19	35.26	456.45	40	6	57.237	79.291	37.849	117.14	95.5	85.5	216.356	368.715	87.735	456.45	10.5	6	84.365	50.13	52.53	102.66	34.5	26.5	61.167	50.75	35.26	86.01	40	40.5	82.53	43.355	61.745	105.1	52	59.5	55.801	24.405	45.96	70.365	79
775	CP Bilateral	Both	100.716	200.205	44.745	244.95	50	6.5	115.229	200.205	44.745	244.95	50	6.5	72.714	129.9	47.35	177.25	86	100	193.672	91.75	153.2	244.95	7	6.5	132.455	48.21	102.69	150.9	33	17	74.046	46.685	50.225	96.91	45.5	34	60.003	9.51	56.18	65.69	58	50.5	64.036	11.49	58.085	69.575	76.5
776	CP Unilateral	Right	101.299	235.49	17.91	253.4	49	3	105.902	235.49	17.91	253.4	49	3	94.834	215.09	32.61	247.7	79	100	210.564	134	119.4	253.4	10	3	124.353	36	108.7	144.7	12	17	65.382	95.91	18.79	114.7	48	30	32.706	32.62	17.91	50.53	49	58	48.962	29.07	38.31	67.38	66
777	CP Bilateral	Both	100.97	198.09	37.41	235.5	84.5	4.5	119.91	188.745	46.755	235.5	45	4.5	69.403	177.34	37.41	214.75	84.5	100	211.055	68.5	167	235.5	6	4.5	141.515	77.405	98.195	175.6	31.5	18	65.959	53.32	46.755	100.075	45	34	63.632	27.42	50.925	78.345	56.5	57.5	52.258	27.055	44.14	71.195	72.5
778	CP Bilateral	Both	101.222	307.618	19.335	326.952	78.5	52.5	120.119	278.815	45.561	324.376	54.5	2.5	68.963	204.985	19.335	224.32	78.5	100	245.399	184.721	139.654	324.376	11.5	2.5	101.594	34.027	90.142	124.169	21.5	12.5	96.174	50.417	62.276	112.693	50	38.5	56.735	25.615	45.561	71.176	54.5	55.5	39.984	39.184	22.272	61.456	74.5
779	CP Bilateral	Both	100.146	193.974	19.135	213.109	89.5	14	125.921	157.185	55.924	213.109	59	14	55.194	111.177	19.135	130.312	89.5	85.5	173.009	100.274	110.792	211.066	0	9.5	148.175	48.139	126.513	174.651	31.5	17.5	105.002	38.074	89.328	127.401	45	34.5	71.268	40.668	55.924	96.592	59	51	79.753	48.591	50.85	99.441	70
780	CP Bilateral	Both	100.268	165.075	50.593	215.668	68	12	115.763	164.007	51.661	215.668	55.5	12	73.334	66.964	58.645	125.61	74.5	100	181.193	86.833	126.272	213.105	0	11	141.359	85.957	106.835	192.792	31.5	14.5	80.36	40.584	63.522	104.106	47.5	34	60.988	22.124	51.661	73.785	55.5	63	69.646	18.442	60.51	78.951	71
781	CP Bilateral	Both	100.799	191.46	20.79	212.25	80	3	116.699	182.525	29.725	212.25	59	3	73.045	162.66	20.79	183.45	80	100	172.066	70.6	141.65	212.25	13.5	3	135.786	23.9	121.65	145.55	29.5	24	108.78	72.82	71.98	144.8	48	38.5	44.674	40.305	29.725	70.03	59	51	43.241	11.25	37.65	48.9	76
782	CP Bilateral	Both	100.866	215.896	25.52	241.416	73.5	6	128.994	193.958	47.458	241.416	52	6	53.62	163.872	25.52	189.391	73.5	100	203.946	105.19	136.226	241.416	5.5	6	146.432	42.444	121.636	164.08	24.5	19	107.961	83.299	53.983	137.282	49.5	40	55.32	15.231	47.458	62.689	52	58.5	34.595	25.417	25.52	50.937	73.5
783	CP Bilateral	Both	101.298	268.095	40.655	308.75	67	3	114.95	266.9	41.85	308.75	42.5	3	76.649	198.42	44.03	242.45	80.5	100	218.381	198.975	109.775	308.75	13.5	3	114.224	49.11	90.29	139.4	16.5	24.5	63.628	56.93	41.85	98.78	42.5	32.5	77.485	27.87	64.575	92.445	57.5	56.5	65.209	15.18	59.745	74.925	73
784	CP Bilateral	Both	100.079	273.661	42.496	316.157	82.5	8.5	124.773	271.104	45.053	316.157	51.5	8.5	59.436	62.431	42.496	104.927	82.5	100	235.512	206.852	109.305	316.157	0	8.5	133.211	119.033	104.031	223.065	20	13	85.906	66.053	48.699	114.752	50	32.5	51.321	11.922	45.053	56.975	51.5	60	61.194	24.081	47.53	71.611	74.5
785	CP Bilateral	Both	100.8	180.555	39.595	220.15	72.5	52	109.026	159.85	58.4	218.25	44	2.5	81.976	145.565	44.185	189.75	80	100	169.204	92.495	125.755	218.25	17.5	2.5	100.998	53.16	81.14	134.3	27	23.5	71.332	48.57	60.39	108.96	42	43	89.839	39.03	72.98	112.01	58.5	59	73.873	39.295	53.61	92.905	73.5
786	CP Bilateral	Both	101.603	280.925	41.325	322.25	60	2	107.779	274.065	48.185	322.25	53.5	2	90.773	225.795	52.155	277.95	77.5	100	207.739	206.9	115.35	322.25	14.5	2	82.911	32.66	72.64	105.3	26.5	15.5	67.21	53.195	50.055	103.25	43.5	40.5	80.805	48.81	62.44	111.25	60.5	57	62.696	21.25	54.66	75.91	75.5
787	CP Bilateral	Both	101.296	290.56	19.14	309.7	43.5	3	130.875	290.56	19.14	309.7	43.5	3	52.727	218.16	22.79	240.95	87.5	100	258.568	108.9	200.8	309.7	5.5	3	178.662	84.1	128.05	212.15	31	13	57.682	101.91	19.14	121.05	43.5	32	29.937	16.51	24.87	41.38	55.5	56	33.049	9.13	28.85	37.98	66.5
788	CP Bilateral	Both	101.405	290.06	29.54	319.6	40.5	3	112.509	290.06	29.54	319.6	40.5	3	81.117	218.915	36.035	254.95	79.5	100	242.874	137.8	181.8	319.6	11	3	124.899	137.275	66.125	203.4	32	15	41.816	31.765	29.54	61.305	40.5	33	48.369	13.115	41.885	55	56	54.5	52.306	24.355	38.04	62.395	70
789	CP Bilateral	Both	101.234	310.065	28.835	338.9	67	6.5	115.4	307.145	31.755	338.9	42.5	6.5	78.485	196.92	35.78	232.7	85.5	100	264.696	154.65	184.25	338.9	6	6.5	115.997	151.375	65.375	216.75	31	12.5	49.656	36.48	31.755	68.235	42.5	40	60.804	34.755	46.115	80.87	53.5	61.5	81.049	24.435	66.695	91.13	74.5
790	CP Bilateral	Both	105.215	751.521	-11.171	740.35	94.5	1	118.365	709.25	31.1	740.35	34	1	78.722	666.221	-11.171	655.05	94.5	100	247.071	685.71	54.64	740.35	7	1	97.998	88.825	61.175	150	32.5	18.5	72.671	59.35	46.915	106.265	40.5	42	45.307	33.45	33.685	67.135	57.5	51	43.951	22.715	32.365	55.08	75
791	CP Bilateral	Both	100.802	182.495	28.956	211.451	76.5	14.5	117.243	175.05	36.401	211.451	55	14.5	68.048	152.822	28.956	181.778	76.5	100	193.738	43.824	167.627	211.451	4	14.5	152.226	95.639	103.537	199.177	33	16.5	52.337	57.3	36.511	93.811	43.5	34	72.43	53.698	40.559	94.257	59	59.5	70.029	55.434	35.913	91.347	74
792	CP Bilateral	Both	103.28	491.765	32.908	524.673	75.5	2.5	117.936	480.609	44.064	524.673	50	2.5	80.384	396.083	36.921	433.004	87.5	100	329.216	449.018	75.655	524.673	11	2.5	72.901	28.885	56.443	85.328	18	24	66.039	50.007	44.121	94.128	43	33	58.358	12.833	52.671	65.504	58.5	56.5	51.912	16.992	44.731	61.723	68.5
793	CP Bilateral	Both	101.022	244.625	27.725	272.35	83	3.5	121.135	226.985	45.365	272.35	60.5	3.5	60.564	188.175	27.725	215.9	83	100	208.144	123.05	149.3	272.35	16.5	3.5	136.889	50.85	107.3	158.15	33	21.5	85.304	41.21	67.99	109.2	42.5	35	52.82	26.59	45.365	71.955	60.5	51.5	37.625	12.095	31.915	44.01	77.5
794	CP Bilateral	Both	100.591	187.975	44.575	232.55	68	5.5	115.836	184.915	47.635	232.55	56.5	5.5	72.452	118.78	45.87	164.65	79.5	100	188.319	93.8	138.75	232.55	7.5	5.5	139.179	34.7	114.95	149.65	26.5	26	78.746	54.99	55.93	110.92	48	33	54.359	19.635	47.635	67.27	56.5	58.5	54.308	15.32	46.745	62.065	73.5
795	CP Bilateral	Both	102.089	336.66	29.29	365.95	56	2	114.203	333.075	32.875	365.95	50.5	2	82.401	296.815	33.585	330.4	75	100	237.093	276.15	89.8	365.95	11.5	2	100.208	73.675	67.015	140.69	29	17.5	72.72	64.75	39.285	104.035	45.5	45	76.518	20.32	64.415	84.735	55.5	53.5	53.294	28.08	41.56	69.64	72.5
796	CP Unilateral	Left	101.201	295.341	9.759	305.1	68	5	114.865	278.9	26.2	305.1	39	5	81.206	214.141	9.759	223.9	68	100	264.467	116.4	188.7	305.1	11	5	130.378	56.5	110.6	167.1	29	12	50.786	76.7	26.2	102.9	39	30	36.961	17.04	30.74	47.78	59	49	15.501	19.071	9.759	28.83	68
797	CP Bilateral	Both	100.718	242.225	22.275	264.5	80	5.5	128.522	220.16	44.34	264.5	57	5.5	51.439	158.575	22.275	180.85	80	100	226.861	101.95	162.55	264.5	6.5	5.5	142.212	63.75	111.8	175.55	31.5	14	95.817	41.665	70.285	111.95	50	35	52.103	21.535	44.34	65.875	57	51	36.88	25.745	26.925	52.67	73
798	CP Bilateral	Both	99.697	157.38	46.72	204.1	75	20.5	113.045	156.26	47.84	204.1	64	20.5	62.014	33.02	49.82	82.84	83.5	93.5	157.128	135.275	68.725	204	0	20	157.591	93.65	105.9	199.55	36.5	27	80.453	27.71	69.695	97.405	48	37.5	60.361	41.135	47.84	88.975	64	53.5	51.794	2.875	50.06	52.935	82.5
799	CP Bilateral	Both	101.169	213.625	36.275	249.9	58.5	50	108.45	208.58	39.17	247.75	43.5	1.5	90.568	205.86	37.49	243.35	73	99	196.282	102.945	144.805	247.75	9	1.5	124.501	101.36	68.59	169.95	29.5	16.5	49.341	35.3	39.17	74.47	43.5	40	96.845	43.405	69.395	112.8	50	56.5	55.637	44.945	42.95	87.895	71
800	CP Bilateral	Both	101.94	315.715	22.135	337.85	69	0.5	115.382	298.78	39.07	337.85	54.5	0.5	80.631	288.965	22.135	311.1	69	100	232.569	213.875	123.975	337.85	11.5	0.5	114.173	30.5	99.35	129.85	22.5	18	75.255	39.45	59.01	98.46	45.5	31.5	58.755	33.145	41.205	74.35	61	52	25.754	14.67	22.135	36.805	69
801	CP Bilateral	Both	100.386	168.866	54.824	223.69	92	48	109.776	152.095	69.238	221.333	59	4	83.028	98.016	54.824	152.839	92	96.5	155.197	139.153	82.18	221.333	10	4	100.947	50.277	75.907	126.184	27	17	91.648	36.733	78.352	115.085	50	40.5	88.549	37.921	69.238	107.16	59	60.5	69.287	27.693	59.162	86.855	71
802	CP Bilateral	Both	101.433	286.32	17.68	304	79.5	2.5	123.853	264.535	39.465	304	57	2.5	61.055	239.97	17.68	257.65	79.5	100	255.041	153.65	150.35	304	14.5	2.5	105.105	52.005	81.595	133.6	24.5	21	86.459	42.875	61.785	104.66	49.5	34.5	50.968	24.41	39.465	63.875	57	63.5	43.987	40.805	22.845	63.65	76
803	CP Bilateral	Both	100.16	266.666	30.405	297.072	76	6.5	121.231	247.347	49.725	297.072	61	6.5	59.546	105.463	30.405	135.868	76	93.5	196.281	198.422	98.65	297.072	7	6.5	121.526	67.547	82.8	150.347	30.5	20.5	94.74	50.378	71.008	121.386	50.5	35	67.795	26.736	49.725	76.461	61	60.5	37.316	19.344	30.405	49.75	76
804	CP Bilateral	Both	101.008	182.987	44.447	227.434	45.5	5	112.069	182.987	44.447	227.434	45.5	5	81.353	157.537	48.972	206.51	71.5	100	203.009	53.739	173.695	227.434	4	5	122.81	108.02	81.53	189.549	32	14.5	66.351	44.142	46.56	90.702	38.5	37.5	61.345	16.23	55.392	71.622	58	52.5	54.707	17.619	48.972	66.591	71.5
805	CP Bilateral	Both	100.948	258.07	50.111	308.181	46	4	109.656	258.07	50.111	308.181	46	4	86.808	126.054	67.767	193.821	77.5	100	229.391	176.916	131.264	308.181	14	4	100.484	55.68	64.889	120.569	32	15	61.253	20.892	51.805	72.696	38	42	63.714	23.716	56.278	79.994	58	56.5	83.514	18.299	72.231	90.53	75.5
806	CP Bilateral	Both	101.824	298.8	13	311.8	63	1.5	123.068	297.77	14.03	311.8	49.5	1.5	65.995	287.31	13.14	300.45	83	100	240.397	146.4	165.4	311.8	10	1.5	164.371	107.19	96.01	203.2	30	20.5	57.3	71.095	28.78	99.875	45.5	41.5	31.374	15.3	24.975	40.275	58.5	51.5	30.044	13.23	22.475	35.705	75.5
807	CP Bilateral	Both	101.03	169.96	49.59	219.55	76.5	1	111.67	151.76	67.79	219.55	56.5	1	84.101	162.31	49.59	211.9	76.5	100	182.045	82.85	136.7	219.55	11.5	1	96.249	42.045	85.655	127.7	22.5	12.5	100.76	33.195	78.755	111.95	50	41.5	78.741	16.93	67.79	84.72	56.5	55	56.72	15.82	52.645	68.465	68.5
808	CP Bilateral	Both	100.959	185.57	42.98	228.55	82	2.5	115.458	169.465	59.085	228.55	60	2.5	73.53	155.62	42.98	198.6	82	100	191.583	93.35	135.2	228.55	15	2.5	121.902	55.55	94.7	150.25	30	20	86.45	29.395	74.21	103.605	45	34.5	64.378	14.355	59.085	73.44	60	50	61.708	15.095	51.965	67.06	71.5
809	CP Bilateral	Both	100.704	162.3	40.3	202.6	86	6	115.175	147.535	55.065	202.6	32	6	75.674	130.2	40.3	170.5	86	100	185.991	41.55	161.05	202.6	13	6	99.242	77.66	73.49	151.15	27.5	14	71.452	31.565	59.235	90.8	36.5	49	120.582	47.875	91.175	139.05	51.5	60	87.909	63.865	59.535	123.4	74
810	CP Unilateral	Right	101.586	271.12	9.38	280.5	77	1	128.805	269.52	10.98	280.5	54	1	56.458	262.62	9.38	272	77	100	242.158	88	192.5	280.5	11	1	157.674	28.7	149.5	178.2	26	12	109.849	90.22	56.38	146.6	48	31	16.839	30.3	10.98	41.28	54	49	14.198	2.98	12.2	15.18	74
811	CP Bilateral	Both	100.533	144.629	39.603	184.232	82.5	63.5	114.936	113.428	66.857	180.285	50	13.5	69.035	114.461	39.603	154.064	82.5	100	134.703	47.266	110.1	157.366	14.5	1	144.086	66.408	107.732	174.139	25.5	24.5	100.083	40.156	77.802	117.958	44	42	81.694	40.533	69.346	109.88	56.5	51	57.811	33.078	44.299	77.377	79.5
812	CP Bilateral	Both	101.605	378.522	30.745	409.267	52.5	4	114.054	375.555	33.712	409.267	33.5	4	80.414	253.874	31.96	285.834	70.5	100	262.502	304.006	105.26	409.267	13.5	4	78.143	72.74	38.065	110.804	31.5	18	67.917	65.559	34.487	100.046	34.5	46.5	57.583	28.843	44.143	72.986	60	51	44.447	26.1	31.96	58.06	70.5
813	CP Bilateral	Both	101.434	267.33	12.67	280	73	1	115.783	262.54	17.46	280	57.5	1	76.164	239.63	12.67	252.3	73	100	198.718	124.8	155.2	280	11.5	1	158.725	29.75	142.65	172.4	29.5	21.5	75.177	90.91	45.79	136.7	50	33	21.629	20.635	17.46	38.095	57.5	51	17.812	15.935	12.67	28.605	73
814	CP Bilateral	Both	101.065	214.816	10.335	225.15	75.5	0.5	120.042	211.593	13.557	225.15	58	0.5	67.954	201.716	10.335	212.05	75.5	98.5	208.157	29.5	195.65	225.15	8.5	0.5	170.925	64.45	140.2	204.65	31.5	15	73.501	108.6	27.4	136	49	32.5	19.077	14.293	13.557	27.85	58	52.5	13.812	6.495	10.335	16.83	75.5
815	CP Bilateral	Both	101.371	282.475	21.925	304.4	80.5	2	122.249	268.055	36.345	304.4	48.5	2	65.505	213.575	21.925	235.5	80.5	100	227.76	152.85	151.55	304.4	13.5	2	142.367	50.05	117.9	167.95	26	25	70.739	80.43	39.37	119.8	47	33	49.204	26.605	36.88	63.485	51.5	62	45.488	25.51	32.55	58.06	72
816	CP Bilateral	Both	100.68	147.148	45.338	192.487	85.5	7	116.615	136.108	56.379	192.487	59.5	7	73.131	125.174	45.338	170.512	85.5	100	179.25	35.62	156.867	192.487	12.5	7	124.288	47.955	103.088	151.043	27.5	13.5	95.915	25.303	82.976	108.278	48	36.5	68.486	28.714	56.379	85.093	59.5	51.5	63.433	17.782	53.43	71.212	70
817	CP Bilateral	Both	102.245	328.408	37.131	365.539	57	3	120.291	325.484	40.056	365.539	36.5	3	74.079	292.724	38.517	331.241	71.5	100	307.349	164.831	200.709	365.539	10.5	3	103.804	111.803	60.547	172.349	30.5	11.5	51.88	47.528	40.056	87.584	36.5	50	75.397	34.573	56.066	90.639	60.5	52	44.586	12.443	40.184	52.627	69.5
818	CP Bilateral	Both	101.2	333.28	26.22	359.5	82.5	3	128.875	316.06	43.44	359.5	61	3	56.188	204.18	26.22	230.4	82.5	100	265.868	180.25	179.25	359.5	10	3	137.935	104.395	88.805	193.2	28.5	13.5	80.617	57.375	49.795	107.17	50.5	35	46.652	5.265	43.44	48.705	61	52.5	42.612	9.2	38.4	47.6	68
819	CP Bilateral	Both	101.556	315.688	7.263	322.95	79.5	2.5	141.986	291.05	31.9	322.95	58.5	2.5	43.668	268.438	7.263	275.7	79.5	100	289.217	81.3	241.65	322.95	8	2.5	161.786	95.9	130.9	226.8	25	9	94.9	77.14	63.06	140.2	44.5	30	51.422	38.955	31.9	70.855	58.5	51.5	21.981	12.865	16.215	29.08	70
820	CP Unilateral	Left	100.747	212.67	27.73	240.4	70	8	123.917	206.88	33.52	240.4	53	8	68.199	151.57	27.73	179.3	70	100	215.992	55.1	185.3	240.4	0	8	139.506	82.9	108.3	191.2	26	12	99.999	55.66	58.94	114.6	47	30	37.1	17.24	33.52	50.76	53	48	29.984	4.88	27.73	32.61	70
821	CP Bilateral	Both	101.061	193.785	37.865	231.65	62.5	50	104.566	182.005	40.545	222.55	57	1	95.251	182.97	40.33	223.3	74.5	99	183.445	85.45	137.1	222.55	7.5	1	126.021	36.71	101.59	138.3	31	16	66.236	55.21	46.2	101.41	46	33.5	49.402	16.98	40.545	57.525	57	54.5	46.524	9.855	41.335	51.19	73.5
822	CP Bilateral	Both	100.81	292.355	16.645	309	79	9	123.367	288.375	20.625	309	56.5	9	56.728	169.705	16.645	186.35	79	100	238.765	146.8	162.2	309	8.5	9	141.901	105.125	100.825	205.95	31.5	17	43.52	80.63	20.63	101.26	43.5	41.5	66.903	78.365	32.295	110.66	64	54	35.075	10.315	30.46	40.775	72
823	CP Bilateral	Both	100.551	358.376	22.322	380.697	79.5	5	121.296	346.931	33.766	380.697	61	5	65.204	176.276	22.322	198.597	79.5	94	294.632	216.557	164.14	380.697	5	5	112.921	120.531	68.641	189.172	27.5	13.5	56.595	26.503	45.184	71.687	47.5	32.5	58.214	50.698	33.766	84.464	61	54	30.892	12.86	23.912	36.773	74.5
824	CP Bilateral	Both	100.907	247.85	14.75	262.6	75.5	49.5	112.745	235.11	25.94	261.05	42.5	3	80.908	211.7	14.75	226.45	75.5	98	200.626	123.85	137.2	261.05	10	3	120.982	79.555	83.345	162.9	20.5	20.5	75.662	68.885	47.43	116.315	45.5	40.5	66.982	74.425	27.785	102.21	61	53	23.577	15.375	15.155	30.53	75
825	CP Bilateral	Both	101.233	322.815	22.385	345.2	60.5	4.5	110.921	311.08	34.12	345.2	47	4.5	86.143	213.245	24.955	238.2	78	100	250.028	240	105.2	345.2	11.5	4.5	104.256	54.725	71.075	125.8	21.5	21.5	55.245	50.085	34.12	84.205	47	32.5	58.763	21.505	46.77	68.275	51	59.5	45.882	36.185	30.19	66.375	71.5
826	CP Unilateral	Right	101.817	293.22	14.562	307.782	92	2	139.798	273.863	33.919	307.782	41	2	48.461	272.374	14.562	286.936	92	100	252.68	110.061	197.721	307.782	9	2	203.421	56.211	180.398	236.609	17	24	79.382	147.87	33.919	181.789	41	28	48.527	11.837	42.28	54.117	46	54	29.056	19.854	21.68	41.534	71
827	CP Bilateral	Both	100.344	246.648	24.866	271.514	93.5	6.5	123.885	240.803	30.711	271.514	50.5	6.5	58.686	85.214	24.866	110.079	93.5	95	182.459	157.337	114.177	271.514	4	6.5	148.671	76.949	116.77	193.719	18	21.5	109.7	124.17	35.206	159.376	49.5	41	46.075	28.791	33.145	61.936	51.5	59	48.223	22.649	37.696	60.345	75.5
828	CP Bilateral	Both	101.789	264.094	19.29	283.384	51.5	50	109.729	259.833	19.29	279.123	51.5	0.5	88.38	244.918	35.433	280.351	86	100	210.249	128.469	150.654	279.123	6.5	0.5	134.862	88.443	97.22	185.662	30.5	14.5	63.71	87.43	21.682	109.113	42	34	39.48	47.643	21.811	69.454	58	51	72.123	16.615	60.593	77.208	70
829	CP Bilateral	Both	100.766	174.875	29.325	204.2	76	5.5	114.094	159.05	45.15	204.2	57.5	5.5	74.976	162.025	29.325	191.35	76	100	179.337	51.45	152.75	204.2	15.5	5.5	141.262	45.15	112.1	157.25	33	18	76.539	38.37	63.9	102.27	41	34	56.665	25.975	45.15	71.125	57.5	51	41.102	30.595	29.325	59.92	76
830	CP Bilateral	Both	100.874	251.535	34.765	286.3	71.5	5	120.543	243.07	43.23	286.3	53.5	5	64.703	162.085	34.765	196.85	71.5	100	210.184	167.1	119.2	286.3	15.5	5	125.091	30.99	107.96	138.95	24.5	23	79.181	60.755	56.485	117.24	46	33.5	63.08	29.37	47.465	76.835	64.5	51	43.064	16.735	34.765	51.5	71.5
831	CP Unilateral	Right	100.491	142.17	50.93	193.1	76	3	120.949	121.03	72.07	193.1	50	3	73.988	99.17	50.93	150.1	76	100	172.97	40.6	152.5	193.1	9	3	133.594	28.2	121.7	149.9	23	10	114.062	21.5	103.6	125.1	41	26	80.125	29.73	72.07	101.8	50	42	68.845	8.33	63.75	72.08	70
832	CP Bilateral	Both	101.412	250.96	26.19	277.15	72	2	107.033	245.455	31.695	277.15	53	2	92.092	232.86	26.19	259.05	72	100	230.307	106	171.15	277.15	12	2	123.678	87.94	84.16	172.1	31	21	49.873	47.205	37.035	84.24	48	36.5	42.05	18.79	32.75	51.54	54	56	38.448	23.645	26.19	49.835	72
833	CP Bilateral	Both	101.261	294.705	32.195	326.9	61	3	127.836	287.06	39.84	326.9	51.5	3	58.01	201.18	32.32	233.5	70	100	254.346	153.35	173.55	326.9	12	3	160.742	106.825	99.425	206.25	31	19	59.146	51.095	40.88	91.975	50	32	44.531	8.955	39.84	48.795	51.5	58.5	38.376	15.675	32.32	47.995	70
834	CP Bilateral	Both	100.826	267.393	23.639	291.032	73.5	13	126.762	257.753	33.279	291.032	50.5	13	57.178	172.898	23.639	196.537	73.5	99	181.655	124.01	133.728	257.738	6	7	167.352	123.899	95.823	219.722	25.5	17.5	72.215	60.409	43.995	104.404	39.5	32.5	87.56	71.941	42.427	114.368	62	54	37.852	13.469	31.905	45.373	65
835	CP Bilateral	Both	100.229	192.885	34.615	227.5	75	7	106.545	185.04	42.46	227.5	62	7	88.318	147.035	34.615	181.65	75	87	192.8	97.65	129.85	227.5	0	7	107.303	63.435	88.865	152.3	30	15.5	73.878	39.75	58.055	97.805	39.5	39.5	55.703	33.155	42.46	75.615	62	51	45.737	19.55	34.615	54.165	75
836	CP Bilateral	Both	102.419	343.931	27.815	371.746	54	50	116.18	336.599	28.429	365.028	44	0.5	77.36	306.998	32.651	339.649	84	99.5	234.187	218.332	146.696	365.028	13	0.5	111.032	65.493	84.008	149.501	27.5	17.5	81.709	88.637	41.277	129.914	47.5	34	44.383	24.382	33.602	57.984	59	59	45.532	10.533	40.226	50.759	75
837	CP Unilateral	Left	100.3	237.5	21.5	259	69	21	141.591	228.48	30.52	259	54	21	39.876	111.8	21.5	133.3	69	100	195.3	90.7	131.3	222	0	5	218.556	107.9	151.1	259	10	21	156.627	116.3	100.3	216.6	39	25	44.572	51.56	30.52	82.08	54	40	26.953	13.46	21.5	34.96	69
838	CP Bilateral	Both	100.177	125.275	49.075	174.35	76	21.5	109.9	113.92	60.43	174.35	59	21.5	77.148	60.71	56.19	116.9	85.5	100	153.838	51.75	121.45	173.2	0	18	127.286	64.045	95.405	159.45	35.5	23.5	79.498	27.4	69.085	96.485	41	40.5	71.892	25.275	60.43	85.705	59	58	70.614	13.1	64.84	77.94	80
839	CP Bilateral	Both	100.551	114.108	57.504	171.612	69.5	4.5	107.16	109.434	62.178	171.612	58.5	4.5	88.617	88.103	63.495	151.598	88.5	100	155.724	31.323	140.289	171.612	12.5	4.5	100.75	65.153	73.705	138.858	32.5	15.5	92.749	39.952	71.922	111.874	42	46.5	79.283	31.572	62.178	93.75	58.5	60	82.674	8.731	79.668	88.399	71
840	CP Bilateral	Both	100.442	269.615	19.293	288.908	79.5	13	122.085	264.407	24.501	288.908	68	13	39.412	129.081	20.505	149.586	93	100	171.295	194.587	93.079	287.667	4	12.5	160.415	93.169	115.647	208.816	36	24	121.051	84.693	73.839	158.532	44	42.5	49.807	66.801	24.501	91.302	68	56	31.305	4.193	29.111	33.304	78
841	CP Bilateral	Both	100.873	228.75	30.75	259.5	35.5	27.5	101.247	228.75	30.75	259.5	35.5	27.5	100.252	134.255	64.795	199.05	70.5	88.5	199.623	123.6	132.9	256.5	6	6	74.228	121.905	36.945	158.85	26	13	51.906	84.745	30.75	115.495	35.5	48	115.579	102.175	58.7	160.875	56.5	57	75.762	35.42	64.795	100.215	70.5
842	CP Bilateral	Both	101.284	265.778	33.845	299.622	44.5	11.5	109.378	265.778	33.845	299.622	44.5	11.5	76.678	189.464	44.744	234.208	85	100	177.238	219.661	79.961	299.622	8.5	11.5	123.333	93.197	69.953	163.149	37	25	52.643	44.363	33.845	78.208	44.5	43.5	62.703	41.251	45.47	86.721	53	73	66.383	33.448	48.068	81.516	83
843	CP Unilateral	Left	100.749	162.289	27.521	189.81	69	2	126.32	150.077	39.733	189.81	51	2	70.175	144.71	27.521	172.231	69	100	170.79	40.543	149.267	189.81	13	2	153.78	14.264	146.165	160.429	15	20	123.311	40.292	104.958	145.25	31	25	76.956	98.243	39.733	137.976	51	37	33.772	13.56	27.521	41.081	69
844	CP Bilateral	Both	101.121	243.34	13.81	257.15	68.5	4	122.382	236.48	20.67	257.15	61	4	66.018	207.45	15.95	223.4	70	100	210.743	81.45	175.7	257.15	10	4	138.463	78.25	101.8	180.05	19.5	20.5	100.515	95.005	61.645	156.65	47	32	36.524	36	20.67	56.67	61	54	20.85	11.385	16.425	27.81	69
845	CP Bilateral	Both	100.941	208.11	24.14	232.25	69.5	1.5	122.236	198.58	33.67	232.25	58.5	1.5	67.947	174.71	24.14	198.85	69.5	100	175.208	105.65	126.6	232.25	8.5	1.5	169.845	81.9	129.55	211.45	28	15.5	86.706	87.335	50.865	138.2	46.5	33	44.31	25.625	33.67	59.295	58.5	53.5	28.99	12.745	24.14	36.885	69.5
[truncated: 13 more columns]
